# Supplementary material for: Machine learning identifies signatures of macrophage reactivity and tolerance that predict disease outcomes
Source: eBioMedicine. 2023 Jul 27;94:104719. doi: 10.1016/j.ebiom.2023.104719 (PMC10388732; doi:10.1016/j.ebiom.2023.104719)
Supplement: Supplemental Information 2 [file mmc2.xlsx]

## Sheet: C13
Gene Signature: C13			Ranking of C13 genes based on T-test between M1 and M2 in GSE134312
Weight:-1			ID	Name	T	P	Diff
APOL6			204533_at	CXCL10	13.7865	2.58926e-11	6.01583
TAP1			213797_at	RSAD2	20.576	3.97205e-14	5.51359
CD40			203915_at	CXCL9	7.87384	2.22229e-07	5.22348
SP110			206513_at	AIM2	12.7576	5.88702e-10	4.31795
RTP4			204929_s_at	VAMP5	14.0018	5.71978e-11	3.98876
TRAFD1			204747_at	IFIT3	23.3028	3.9396e-13	3.85407
OAS3			204698_at	ISG20	8.01219	9.172e-07	3.79268
PPA1			202086_at	MX1	10.9755	1.16212e-08	3.62657
IFIT5			217502_at	IFIT2	14.9336	1.05516e-11	3.61016
AIM2			33304_at	ISG20	7.53212	3.0544e-06	3.48227
KIAA0040			207375_s_at	IL15RA	13.7514	2.72033e-11	3.15763
APOL3			202687_s_at	TNFSF10	7.3649	1.09254e-06	2.98507
OAS2			214329_x_at	TNFSF10	7.26604	2.19572e-06	2.93153
PSME2			205483_s_at	ISG15	8.20317	2.80623e-07	2.89427
APOL1			202688_at	TNFSF10	5.80777	1.38232e-05	2.82992
OAS1			202531_at	IRF1	11.758	5.29081e-10	2.68691
IFI35			205992_s_at	IL15	6.52877	8.07645e-06	2.66655
LIMK2			219716_at	APOL6	10.1628	4.70126e-09	2.65111
TNFSF10			AFFX-HUMISGF3A/M97935_5_at	STAT1	5.56593	3.22197e-05	2.60602
STAT1			202307_s_at	TAP1	8.53636	6.48284e-08	2.59803
PML			209417_s_at	IFI35	8.54979	1.57186e-07	2.57098
RSAD2			204972_at	OAS2	7.32073	8.14227e-07	2.55929
TRIM21			202193_at	LIMK2	6.81119	2.79379e-06	2.50589
SCO2			221087_s_at	APOL3	6.38392	1.26191e-05	2.28026
MX1			AFFX-HUMISGF3A/M97935_MA_at	STAT1	7.14514	1.21217e-06	2.25461
PSMB10			219211_at	USP18	5.84433	4.25983e-05	2.24316
IFIT3			209969_s_at	STAT1	5.04125	0.000109378	2.19323
IL15RA			217371_s_at	IL15	6.95072	2.41771e-06	2.17287
PARP11			209546_s_at	APOL1	8.34013	8.44709e-07	2.1046
PSMB9			AFFX-HUMISGF3A/M97935_MB_at	STAT1	5.01369	9.24788e-05	2.09948
XAF1			204279_at	PSMB9	6.31363	1.27691e-05	2.08907
IL15			219684_at	RTP4	10.9587	1.37126e-09	2.0702
ISG15			201762_s_at	PSME2	6.78015	1.79404e-06	2.06721
STAT3			218400_at	OAS3	7.28028	1.49471e-06	2.05648
ISG20			205153_s_at	CD40	5.48787	3.14246e-05	1.96553
SFT2D2			203595_s_at	IFIT5	10.4801	1.69294e-08	1.96083
PSME1			209762_x_at	SP110	7.42242	5.14303e-07	1.95255
CXCL10			217848_s_at	PPA1	4.24857	0.000434544	1.94387
TYMP			204858_s_at	TYMP	9.11869	4.10523e-08	1.94209
KARS			205241_at	SCO2	7.11845	9.10213e-07	1.93012
IRF1			210582_s_at	LIMK2	7.4521	2.22509e-06	1.88577
VAMP5			215346_at	CD40	5.36049	4.16459e-05	1.8604
STOM			208012_x_at	SP110	7.61623	3.57072e-07	1.81108
IFIT2			217475_s_at	LIMK2	10.4576	1.03344e-08	1.81022
ZC3HAV1			209761_s_at	SP110	9.37473	1.91919e-08	1.78418
CXCL9			AFFX-HUMISGF3A/M97935_3_at	STAT1	4.49846	0.000657449	1.64846
USP18			201649_at	UBE2L6	6.78856	6.75042e-06	1.6396
UBE2L6			208392_x_at	SP110	12.8198	7.97092e-10	1.63693
			35150_at	CD40	4.81692	0.000297111	1.63376
			204804_at	TRIM21	7.72676	3.06345e-07	1.53521
			205552_s_at	OAS1	7.99176	1.71114e-06	1.53473
			200887_s_at	STAT1	4.4029	0.00039028	1.5344
			206133_at	XAF1	4.92362	0.000104965	1.46345
			210362_x_at	PML	6.89071	1.46052e-06	1.36723
			211012_s_at	LOC161527	3.32266	0.00358556	1.34983
			201060_x_at	STOM	4.71455	0.000167306	1.323
			211013_x_at	PML	7.0956	4.2983e-06	1.27022
			206553_at	OAS2	4.48051	0.000316797	1.25351
			220104_at	ZC3HAV1	5.09657	8.56829e-05	1.22932
			201061_s_at	STOM	5.28887	8.45807e-05	1.22604
			208992_s_at	STAT3	4.07404	0.000697542	1.21486
			206503_x_at	PML	6.70069	2.76328e-06	1.20664
			220315_at	PARP11	5.9894	1.12944e-05	1.16363
			211014_s_at	LOC161527	4.0287	0.00138485	1.13378
			35254_at	TRAFD1	4.18027	0.000610101	1.10362
			202659_at	PSMB10	6.20218	8.29953e-06	1.06903
			203596_s_at	IFIT5	6.32555	1.24839e-05	1.02811
			209640_at	PML	5.06955	9.0011e-05	0.962994
			203143_s_at	KIAA0040	3.02519	0.00770881	0.946855
			214838_at	SFT2D2	3.56798	0.00205912	0.9361
			208991_at	STAT3	3.04056	0.00784344	0.914773
			202869_at	OAS1	3.8246	0.00194748	0.878297
			202837_at	TRAFD1	2.64079	0.0161165	0.860854
			200814_at	PSME1	3.16419	0.00660989	0.847909
			200840_at	KARS	3.06512	0.00667057	0.814671
			211588_s_at	LOC652346	4.87834	0.00022669	0.807343
			214115_at	VAMP5	5.89772	3.82325e-05	0.786727
			200079_s_at	KARS	3.07685	0.00746498	0.74975
			203144_s_at	KIAA0040	4.56469	0.000212235	0.644916
			211589_at	PML	1.91072	0.0727447	0.346721
			213051_at	ZC3HAV1	0.900769	0.38015	0.17706
			222292_at	CD40	0.160035	0.874778	0.0866278
			201062_at	STOM	0.644629	0.529809	0.0812393
			217497_at	TYMP	-0.770487	0.451913	-0.413732

## Sheet: C14-3
Gene Signature: C14-3				Ranking of C14 genes based on T-test between M1 and M2 in GSE134312						Ranking of C3 genes based on T-test between M1 and M2 in GSE134312
Weight:1	Weight:2			ID	Name	T	P	log2FC		ID	Name	T	P	log2FC
CD302	DIS3			221724_s_at	CLEC4A	-9.73201	4.93276e-07	-4.67222		32128_at	CCL18	-16.17	1.5814e-12	-5.9744
EEF2	WDR19			219947_at	CLEC4A	-10.823	2.25142e-08	-4.48552		203305_at	F13A1	-9.10915	8.21707e-06	-5.94748
DIS3	GOLGA1			203799_at	CD302	-12.1269	1.1283e-09	-2.9439		209924_at	CCL18	-11.6814	2.02118e-09	-4.91769
KMO	CCDC93			207761_s_at	METTL7A	-8.98587	3.35564e-08	-2.77959		207277_at	CD209	-14.1889	3.67412e-08	-4.81021
RPL22	LOC653380			214719_at	SLC46A3	-7.49862	4.62083e-07	-2.43552		206682_at	CLEC10A	-9.93138	7.37355e-08	-3.60202
EZH1	NACA			218421_at	CERK	-8.1084	1.19161e-05	-2.35408		202207_at	ARL4C	-8.45006	6.27724e-07	-3.48897
ZNF266	TLR5			212321_at	SGPL1	-4.46681	0.00159531	-2.28476		219666_at	MS4A6A	-4.36346	0.00240277	-3.47365
MDC1	PAN2			205419_at	EBI2	-3.32967	0.00354031	-2.07908		219255_x_at	IL17RB	-5.03386	0.000912284	-3.43595
LOC440350	LOC100133772			215211_at	LOC730092	-4.74844	0.00101213	-2.05327		202206_at	ARL4C	-6.39836	0.000243919	-3.43003
NACA	EZH1			205307_s_at	KMO	-12.6199	1.60524e-10	-1.91626		206407_s_at	CCL13	-5.37719	0.00018169	-3.30987
TRIM44	SNX1			208914_at	GGA2	-4.71041	0.00136505	-1.90816		219179_at	DACT1	-9.10438	8.05201e-06	-3.20794
PCBP2	IFFO			217906_at	KLHDC2	-9.77418	1.47871e-08	-1.87164		204916_at	RAMP1	-10.7252	1.05689e-07	-3.10046
RPS21	C15orf28			212322_at	SGPL1	-6.83125	2.26589e-06	-1.85779		213839_at	KIAA0500	-9.74481	1.21959e-06	-2.80519
KLHDC2	FLJ21865			201990_s_at	CREBL2	-5.99578	2.13902e-05	-1.84522		207761_s_at	METTL7A	-8.98587	3.35564e-08	-2.77959
LONP2	KIAA0500			202519_at	MLXIP	-6.82729	1.64013e-06	-1.83571		212741_at	MAOA	-4.51341	0.000342924	-2.73327
NPEPPS	PPFIBP2			212851_at	DCUN1D4	-10.0873	6.16669e-09	-1.83224		202208_s_at	ARL4C	-6.19749	0.000192132	-2.51213
SFRS17A	SFRS17A			220349_s_at	FLJ21865	-10.4638	5.04256e-08	-1.81881		213385_at	CHN2	-9.59052	1.55875e-08	-2.43116
STK38	CHN2			212855_at	DCUN1D4	-6.09963	0.000157075	-1.66411		210166_at	TLR5	-7.48379	3.0425e-05	-2.3888
LOC653380	UBL3			215921_at	LOC440350	-7.102	8.32152e-06	-1.63474		205554_s_at	DNASE1L3	-3.70101	0.00536408	-2.32357
METTL7A	ITPR2			201989_s_at	CREBL2	-7.87063	2.14775e-07	-1.55139		201819_at	SCARB1	-5.38807	0.000373258	-2.26241
BRD1	LOC440350			216908_x_at	LOC730092	-5.3752	0.000300111	-1.51082		208476_s_at	FRMD4A	-7.64338	2.45842e-05	-2.21973
NOL8	RPL22			213645_at	ENOSF1	-6.48088	3.46945e-06	-1.50438		205613_at	SYT17	-8.52923	6.57805e-08	-2.20446
ZNF23	KLHDC2			216902_s_at	LOC653390	-3.57969	0.0020957	-1.48436		209298_s_at	ITSN1	-5.44274	0.000685796	-2.10607
ZNF529	ZNF573			221726_at	RPL22	-13.4099	4.29342e-11	-1.46172		215211_at	LOC730092	-4.74844	0.00101213	-2.05327
RAPGEF6	RPL15			221988_at	C19orf42	-7.14102	1.3558e-05	-1.45187		210062_s_at	ZNF589	-8.20418	4.55022e-05	-2.04709
XBP1	METTL7A			204072_s_at	FRY	-5.66619	0.000185192	-1.45173		204153_s_at	MFNG	-14.3324	2.27299e-11	-2.04584
DCUN1D4	CPVL			201988_s_at	CREBL2	-5.86244	0.000108279	-1.44867		218218_at	APPL2	-7.47522	3.32574e-05	-1.9899
RPL35A	DFFB			214693_x_at	KIAA1245	-4.50291	0.000623447	-1.43432		210220_at	FZD2	-5.53127	2.46938e-05	-1.9763
GNE	TRIM44			214686_at	ZNF266	-11.0725	2.26272e-09	-1.42439		211996_s_at	DKFZp547E087	-4.38901	0.000316715	-1.96452
RPL15	SLC25A6			213672_at	MARS	-3.9373	0.00473615	-1.41489		208498_s_at	AMY1A	-3.89611	0.00458162	-1.94585
SENP6	ZNF767			221476_s_at	RPL15	-7.49418	5.38534e-07	-1.39014		219968_at	ZNF589	-6.25207	0.000111161	-1.93312
MLXIP	TAF6L			210658_s_at	GGA2	-5.05103	0.000131356	-1.35783		204352_at	TRAF5	-6.61804	8.0705e-06	-1.92872
SLC25A6	LONP2			201104_x_at	KIAA1245	-5.78777	2.81846e-05	-1.35482		217906_at	KLHDC2	-9.77418	1.47871e-08	-1.87164
EIF3EIP	MDC1			221919_at	HNRNPA1	-5.18824	0.000242775	-1.34836		202519_at	MLXIP	-6.82729	1.64013e-06	-1.83571
EEF1B2	APPL2			213263_s_at	PCBP2	-9.01472	8.2361e-08	-1.33019		220349_s_at	FLJ21865	-10.4638	5.04256e-08	-1.81881
HNRNPA1	ZNF266			208990_s_at	HNRNPH3	-3.14154	0.00831639	-1.32624		213106_at	ATP8A1	-5.26475	0.00052633	-1.81446
RPL9	RPL14			201380_at	CRTAP	-6.59083	3.80867e-06	-1.27788		205559_s_at	PCSK5	-3.48908	0.00246025	-1.77339
TMEM70	FAM21A			209447_at	SYNE1	-6.21881	5.68317e-06	-1.27604		208962_s_at	FADS1	-2.83262	0.0166181	-1.74072
LOC730092	CLCN6			212826_s_at	SLC25A6	-7.77779	2.84513e-07	-1.24619		208964_s_at	FADS1	-3.23857	0.0121204	-1.7387
CRKRS	ZNF331			215460_x_at	BRD1	-3.83801	0.0011913	-1.23373		208146_s_at	CPVL	-5.38297	0.000139018	-1.72871
FNBP1	MLXIP			217759_at	TRIM44	-6.44146	1.65524e-05	-1.23285		204388_s_at	MAOA	-3.06795	0.00777009	-1.71721
RAB33B	MFNG			218362_s_at	DIS3	-4.55479	0.00152295	-1.22957		208963_x_at	FADS1	-3.31153	0.00909436	-1.69982
PGRMC2	ADFP			201103_x_at	KIAA1245	-8.12398	1.38681e-07	-1.22089		215834_x_at	SCARB1	-3.72576	0.00654045	-1.67923
FLJ21865	LOC730092			204520_x_at	BRD1	-3.20504	0.00466136	-1.21781		213364_s_at	SNX1	-7.22961	8.25676e-07	-1.63538
FRY	EEF2			209703_x_at	METTL7A	-5.2844	0.000115295	-1.21766		215921_at	LOC440350	-7.102	8.32152e-06	-1.63474
SLC9A8	SFRS14			212085_at	SLC25A6	-8.23845	2.72663e-07	-1.21648		210061_at	ZNF589	-2.61572	0.0302616	-1.58916
RPL14	CIZ1			208913_at	GGA2	-6.95171	1.26355e-06	-1.2062		200785_s_at	LOC100134190	-6.99415	3.71075e-05	-1.57778
JAK1	STK38			203624_at	SFRS17A	-6.3487	7.51141e-06	-1.20619		205560_at	PCSK5	-6.27357	3.4811e-05	-1.5736
C12orf29	UAP1L1			203229_s_at	CLK2	-6.77128	2.62934e-06	-1.20243		203117_s_at	PAN2	-8.31594	2.15166e-05	-1.57349
RPS16	TTC31			203660_s_at	PCNT	-7.17375	4.88838e-06	-1.19844		213652_at	PCSK5	-4.41326	0.000298601	-1.52954
TTC31	RPL9			204143_s_at	ENOSF1	-3.15298	0.00627586	-1.19776		209297_at	ITSN1	-2.87543	0.0189324	-1.5256
PBLD	AMY1A			213227_at	PGRMC2	-4.04608	0.00381977	-1.19266		216908_x_at	LOC730092	-5.3752	0.000300111	-1.51082
ZBTB5	RPS16			213612_x_at	KIAA1245	-7.72327	2.82257e-07	-1.18532		218138_at	MKKS	-11.012	1.30923e-09	-1.50634
MGAT4A	USE1			216241_s_at	TCEA1	-4.95474	9.12732e-05	-1.17916		209721_s_at	IFFO	-5.65417	9.76908e-05	-1.50436
RPL10	ARL4C			32259_at	EZH1	-5.84471	3.41753e-05	-1.17635		36030_at	IFFO	-10.3955	2.39115e-08	-1.49662
SLC46A3	NPEPPS			218127_at	NFYB	-8.91745	8.24631e-08	-1.17544		216902_s_at	LOC653390	-3.57969	0.0020957	-1.48436
CLK2	SENP6			214042_s_at	RPL22	-5.64274	4.49094e-05	-1.17071		219228_at	ZNF331	-4.53449	0.00119307	-1.48373
DFFB	LOC100134190			221833_at	LONP2	-5.58825	8.0983e-05	-1.16164		221572_s_at	SLC26A6	-4.62318	0.00197212	-1.47267
DTWD1	CLEC10A			222018_at	NACA	-4.72555	0.000587243	-1.15914		203006_at	INPP5A	-7.34897	6.40504e-06	-1.46829
RPS17L4	FZD2			204319_s_at	RGS10	-4.95468	8.79842e-05	-1.15399		221726_at	RPL22	-13.4099	4.29342e-11	-1.46172
USE1	LRP5L			222040_at	HNRNPA1	-4.66359	0.000178095	-1.14998		221988_at	C19orf42	-7.14102	1.3558e-05	-1.45187
NFYB	DKFZp547E087			214086_s_at	PARP2	-4.13268	0.00237609	-1.14498		222071_s_at	SLCO4C1	-1.89738	0.0902401	-1.44415
RPL17	RPS21			201454_s_at	NPEPPS	-5.05594	0.00010123	-1.14394		201535_at	UBL3	-5.56423	2.31326e-05	-1.44011
RPS15A	TRAF5			218838_s_at	TTC31	-5.25671	4.51154e-05	-1.13116		220917_s_at	WDR19	-4.76229	0.000719128	-1.43882
ENOSF1	DIDO1			212725_s_at	TI-227H	-4.69401	0.000195573	-1.12742		214686_at	ZNF266	-11.0725	2.26272e-09	-1.42439
KTELC1	CRKRS			209403_at	LOC653380	-4.80648	0.000235529	-1.12455		213672_at	MARS	-3.9373	0.00473615	-1.41489
CRTAP	NOL8			204112_s_at	HNMT	-2.18853	0.046456	-1.12125		214755_at	UAP1L1	-5.05128	0.000184116	-1.40252
PIBF1	CD209			212191_x_at	RPL13	-10.888	1.32541e-09	-1.11821		221476_s_at	RPL15	-7.49418	5.38534e-07	-1.39014
HMBOX1	FRMD4A			221475_s_at	RPL15	-12.8181	2.15827e-08	-1.10987		211419_s_at	CHN2	-4.45171	0.00146293	-1.37049
CEP63	GLB1L			217760_at	TRIM44	-6.80469	2.0424e-06	-1.10335		221919_at	HNRNPA1	-5.18824	0.000242775	-1.34836
SPG7	CCL18			208718_at	DDX17	-5.41213	3.26619e-05	-1.09799		206600_s_at	LOC100133772	-3.05056	0.0124932	-1.34768
CSE1L	MGC5370			212912_at	RPS6KA2	-2.78666	0.0118657	-1.08492		208475_at	FRMD4A	-6.01123	5.97737e-05	-1.32527
MARS	MAOA			219269_at	HMBOX1	-5.80237	6.37328e-05	-1.08375		206540_at	GLB1L	-7.1836	1.04144e-05	-1.32016
NXF1	GAB2			209111_at	RNF5	-6.44997	6.15146e-06	-1.08207		35776_at	ITSN1	-2.07063	0.0725474	-1.30808
CYLD	CHKA			202104_s_at	SPG7	-3.3423	0.00342481	-1.0788		202661_at	ITPR2	-8.33385	2.93326e-06	-1.26512
IPO5	GOSR2			215434_x_at	KIAA1245	-3.01341	0.0107216	-1.07873		215895_x_at	ADFP	-3.93258	0.00431585	-1.25836
GAB2	DVL2			213258_at	TFPI	-1.86575	0.0897826	-1.0744		212826_s_at	SLC25A6	-7.77779	2.84513e-07	-1.24619
ZDHHC6	RAMP1			210269_s_at	SFRS17A	-4.61065	0.000336589	-1.07241		214241_at	NDUFB8	-3.06683	0.00826372	-1.24189
RBBP8	ANXA4			214280_x_at	HNRNPA1	-5.61979	2.31514e-05	-1.06888		215460_x_at	BRD1	-3.83801	0.0011913	-1.23373
KCTD3	RPS15A			220246_at	CAMK1D	-4.21531	0.000486402	-1.06183		217759_at	TRIM44	-6.44146	1.65524e-05	-1.23285
LOC439992	FADS1			215920_s_at	LOC440350	-6.82082	3.38086e-06	-1.0617		218362_s_at	DIS3	-4.55479	0.00152295	-1.22957
SLC38A7	EIF3EIP			213239_at	PIBF1	-2.69269	0.0256336	-1.0613		204520_x_at	BRD1	-3.20504	0.00466136	-1.21781
LOC100128140	ZNF23			201701_s_at	PGRMC2	-2.85095	0.0155502	-1.05892		209703_x_at	METTL7A	-5.2844	0.000115295	-1.21766
CREBL2	ATP8A1			214790_at	SENP6	-4.52632	0.00110105	-1.05607		212841_s_at	PPFIBP2	-5.55208	2.3535e-05	-1.21698
PCNT	MKKS			213213_at	DIDO1	-6.15029	1.10482e-05	-1.04471		212085_at	SLC25A6	-8.23845	2.72663e-07	-1.21648
SMG7	SPATA7			213718_at	RBM4	-5.36746	3.73087e-05	-1.03457		203624_at	SFRS17A	-6.3487	7.51141e-06	-1.20619
LOC649299	PBLD			200705_s_at	EEF1B2	-4.34385	0.000576652	-1.03377		203229_s_at	CLK2	-6.77128	2.62934e-06	-1.20243
RPL24	ZNF248			213557_at	CRKRS	-3.87341	0.00103349	-1.03346		221538_s_at	PLXNA1	-3.4566	0.00379928	-1.18625
ZNF228	L3MBTL			221989_at	RPL10	-2.95336	0.00852398	-1.02969		212001_at	SFRS14	-4.54088	0.000242348	-1.18458
ANKHD1-EIF4EBP3	CDC25B			213701_at	C12orf29	-5.84844	3.39674e-05	-1.0241		32259_at	EZH1	-5.84471	3.41753e-05	-1.17635
DIDO1	UGP2			219242_at	CEP63	-4.39065	0.000735037	-1.02289		219627_at	ZNF767	-4.72526	0.000656625	-1.1762
PARP2	PCSK5			214494_s_at	SPG7	-4.36692	0.000332449	-1.01845		214042_s_at	RPL22	-5.64274	4.49094e-05	-1.17071
RPL6	MID1			208773_s_at	ANKHD1	-6.07465	3.59505e-05	-1.01808		204389_at	MAOA	-2.82343	0.0110814	-1.16748
CLEC4A	RAPGEF6			201217_x_at	RPL3	-10.3999	5.43721e-09	-1.01742		221833_at	LONP2	-5.58825	8.0983e-05	-1.16164
C4orf8	DACT1			213264_at	PCBP2	-3.47272	0.00442525	-1.00532		222018_at	NACA	-4.72555	0.000587243	-1.15914
CPEB3	GNPDA1			208929_x_at	RPL13	-8.82714	8.14667e-08	-0.998046		213398_s_at	C14orf124	-4.85554	0.000194208	-1.15611
GGA2	SENP3			217719_at	EIF3EIP	-2.98343	0.00853825	-0.993943		209688_s_at	CCDC93	-5.11289	6.99492e-05	-1.15504
LOC390612	MR1			213687_s_at	RPL35A	-4.77026	0.000258108	-0.992652		213590_at	LOC100133772	-5.16629	0.000481179	-1.15173
KIAA1245	C2orf56			219387_at	CCDC88A	-2.55127	0.0264642	-0.992284		209627_s_at	OSBPL3	-2.8468	0.0205563	-1.15092
RPL3	MS4A6A			219112_at	RAPGEF6	-5.46199	5.78471e-05	-0.977054		222040_at	HNRNPA1	-4.66359	0.000178095	-1.14998
ZNF187	ZBED1			205042_at	GNE	-3.0031	0.00843534	-0.976725		201454_s_at	NPEPPS	-5.05594	0.00010123	-1.14394
FBXO9	ENOX2			212734_x_at	RPL13	-10.0996	1.49631e-08	-0.973915		218838_s_at	TTC31	-5.25671	4.51154e-05	-1.13116
ZNF274	RNF216			213772_s_at	GGA2	-4.11162	0.0010575	-0.973222		209403_at	LOC653380	-4.80648	0.000235529	-1.12455
HNRNPH3	PLXNA1			200725_x_at	RPL10	-11.0757	6.04911e-09	-0.966531		205068_s_at	ARHGAP26	-4.94887	0.000111791	-1.11632
RGS10	GNB2L1			202318_s_at	SENP6	-3.36908	0.00351266	-0.956154		213392_at	IQCK	-4.21299	0.000476495	-1.11576
SYNE1	SLC9A8			218129_s_at	NFYB	-6.91741	5.7047e-06	-0.953266		221475_s_at	RPL15	-12.8181	2.15827e-08	-1.10987
RPL13	SLCO4C1			211073_x_at	RPL3	-10.4179	2.8128e-09	-0.951085		204043_at	TCN2	-3.11221	0.00595455	-1.10727
RNF5	HMBOX1			215307_at	ZNF529	-4.26063	0.00280575	-0.934588		217760_at	TRIM44	-6.80469	2.0424e-06	-1.10335
TSC2	IQCK			211666_x_at	RPL3	-8.3591	8.71979e-08	-0.931861		219482_at	SETD4	-5.48821	0.000120491	-1.08695
RPS6KA2	SETD4			219797_at	MGAT4A	-2.05355	0.0633379	-0.929208		209122_at	ADFP	-2.27818	0.042116	-1.08586
EBI2	RPL17			217256_x_at	LOC649299	-5.43665	8.07132e-05	-0.929198		219269_at	HMBOX1	-5.80237	6.37328e-05	-1.08375
C19orf42	BRD1			200670_at	XBP1	-4.77379	0.000259792	-0.926396		202104_s_at	SPG7	-3.3423	0.00342481	-1.0788
TCEA1	HNRNPA1			200074_s_at	RPL14	-6.3229	4.76034e-06	-0.910769		212000_at	SFRS14	-5.00785	0.00073107	-1.07458
TFPI	C14orf124			208381_s_at	SGPL1	-4.50967	0.000877341	-0.902992		210269_s_at	SFRS17A	-4.61065	0.000336589	-1.07241
NARS2	F13A1			204937_s_at	ZNF274	-3.21987	0.00486682	-0.900052		214280_x_at	HNRNPA1	-5.61979	2.31514e-05	-1.06888
RPL23	C19orf42			203062_s_at	MDC1	-4.54506	0.000373062	-0.896967		220246_at	CAMK1D	-4.21531	0.000486402	-1.06183
ZNF551	IL17RB			203600_s_at	C4orf8	-2.70713	0.0158959	-0.892206		215920_s_at	LOC440350	-6.82082	3.38086e-06	-1.0617
CRK	UHRF1BP1L			212947_at	SLC9A8	-4.498	0.000248835	-0.887431		214790_at	SENP6	-4.52632	0.00110105	-1.05607
MLL	CTTNBP2NL			221775_x_at	RPL22	-9.12737	2.3948e-08	-0.88598		213213_at	DIDO1	-6.15029	1.10482e-05	-1.04471
NFX1	KTELC1			200781_s_at	RPS15A	-9.79296	1.12315e-08	-0.882945		213557_at	CRKRS	-3.87341	0.00103349	-1.03346
SGPL1	ZNF589			200834_s_at	RPS21	-4.17707	0.00135804	-0.881554		221989_at	RPL10	-2.95336	0.00852398	-1.02969
GIN1	NXF1			200094_s_at	EEF2	-9.21309	1.94959e-08	-0.875943		214494_s_at	SPG7	-4.36692	0.000332449	-1.01845
CAMK1D	TCN2			212039_x_at	RPL3	-7.42964	1.77465e-06	-0.87457		208773_s_at	ANKHD1	-6.07465	3.59505e-05	-1.01808
DDX17	NARS2			210766_s_at	CSE1L	-3.61463	0.002931	-0.873158		217627_at	ZNF573	-6.09386	2.12997e-05	-1.00583
CCDC88A	SPG7			203249_at	EZH1	-4.42752	0.000309216	-0.871772		217719_at	EIF3EIP	-2.98343	0.00853825	-0.993943
CERK	ITSN1			206752_s_at	DFFB	-5.92486	2.03362e-05	-0.865355		219112_at	RAPGEF6	-5.46199	5.78471e-05	-0.977054
MAP3K8	MAST3			202951_at	STK38	-3.54515	0.00281872	-0.857601		204152_s_at	MFNG	-4.58359	0.000564227	-0.976146
HNMT	ARHGAP26			212991_at	FBXO9	-4.24134	0.000747715	-0.854818		200725_x_at	RPL10	-11.0757	6.04911e-09	-0.966531
TULP3	SLC26A6			211732_x_at	HNMT	-2.63032	0.0168251	-0.84913		215113_s_at	SENP3	-6.29406	4.962e-06	-0.965178
RBM4	SDCCAG3			200735_x_at	NACA	-7.7254	6.09479e-07	-0.843173		202318_s_at	SENP6	-3.36908	0.00351266	-0.956154
TRIM38	HEXA			208772_at	ANKHD1	-3.03485	0.00741964	-0.836034		217542_at	MGC5370	-2.46855	0.0405554	-0.954428
JMJD2B	RPL10			208922_s_at	NXF1	-3.05721	0.00729104	-0.835874		207486_x_at	CHN2	-3.72004	0.0054656	-0.952538
C13orf27	CLK2			213588_x_at	RPL14	-4.68731	0.000611171	-0.835165		207278_s_at	CD209	-2.23195	0.0594021	-0.944565
PPRC1	NDUFB8			215735_s_at	TSC2	-4.66653	0.00044425	-0.828745		218427_at	SDCCAG3	-3.02754	0.0129529	-0.934593
TI-227H	ANKHD1-EIF4EBP3			204142_at	ENOSF1	-1.71831	0.10247	-0.824128		200784_s_at	LOC100134190	-4.51396	0.000259326	-0.932816
FCF1	CCL13			208635_x_at	NACA	-6.22947	6.03727e-06	-0.822334		214731_at	CTTNBP2NL	-3.50046	0.00296008	-0.932558
SFRS15	OSBPL3			221014_s_at	RAB33B	-4.10251	0.00365584	-0.821009		205069_s_at	ARHGAP26	-3.69799	0.00157982	-0.917012
	ZNF133			204752_x_at	PARP2	-3.76518	0.00137466	-0.820069		203043_at	ZBED1	-3.66361	0.00214482	-0.914431
	INPP5A			212933_x_at	RPL13	-8.9268	4.26543e-08	-0.819918		210694_s_at	MID1	-3.86423	0.00281121	-0.912619
	RALGDS			222237_s_at	ZNF228	-4.96262	0.000487362	-0.813671		200074_s_at	RPL14	-6.3229	4.76034e-06	-0.910769
	ZNF141			212853_at	DCUN1D4	-6.10958	2.63343e-05	-0.808668		220770_s_at	LOC63920	-4.96669	0.000455644	-0.903193
	LOC63920			215773_x_at	PARP2	-3.82563	0.00116221	-0.807363		220710_at	C15orf28	-3.87316	0.00244184	-0.897653
	SYT17			208915_s_at	GGA2	-3.42393	0.00655982	-0.804905		203062_s_at	MDC1	-4.54506	0.000373062	-0.896967
	CAMK1D			219348_at	USE1	-3.5739	0.00392866	-0.803926		203600_s_at	C4orf8	-2.70713	0.0158959	-0.892206
	LOC439992			221834_at	LONP2	-3.3263	0.00430424	-0.803901		212947_at	SLC9A8	-4.498	0.000248835	-0.887431
	DNASE1L3			217894_at	KCTD3	-3.6928	0.00449311	-0.799995		221775_x_at	RPL22	-9.12737	2.3948e-08	-0.88598
	RPS17L4			212537_x_at	RPL17	-5.3258	0.000369081	-0.797967		201534_s_at	UBL3	-3.37318	0.00454301	-0.885378
	MARS			204031_s_at	PCBP2	-6.17083	1.1085e-05	-0.793568		200781_s_at	RPS15A	-9.79296	1.12315e-08	-0.882945
	C4orf8			208768_x_at	RPL22	-9.28167	1.85078e-08	-0.78982		202660_at	ITPR2	-3.31269	0.00561841	-0.882185
	RPL24			203026_at	ZBTB5	-2.61975	0.0177357	-0.787071		200834_s_at	RPS21	-4.17707	0.00135804	-0.881554
	RPL6			212270_x_at	RPL17	-4.98855	0.000483932	-0.774791		201302_at	ANXA4	-2.62549	0.0193183	-0.880519
	ELL3			219217_at	NARS2	-3.9215	0.00141055	-0.768412		200094_s_at	EEF2	-9.21309	1.94959e-08	-0.875943
	SCARB1			216342_x_at	LOC100128140	-3.65294	0.00274598	-0.76647		203249_at	EZH1	-4.42752	0.000309216	-0.871772
				200099_s_at	LOC439992	-2.32655	0.0370244	-0.7631		218425_at	RNF216	-5.66142	1.90626e-05	-0.871246
				212987_at	FBXO9	-2.6283	0.0165532	-0.762901		64371_at	SFRS14	-3.10597	0.0137654	-0.86908
				200013_at	RPL24	-4.88831	0.000206267	-0.750035		219583_s_at	SPATA7	-4.81892	0.000399503	-0.868717
				213517_at	PCBP2	-2.55162	0.0217667	-0.74898		206752_s_at	DFFB	-5.92486	2.03362e-05	-0.865355
				207127_s_at	HNRNPH3	-3.33202	0.00352074	-0.747196		205516_x_at	CIZ1	-6.21087	1.02029e-05	-0.859363
				218249_at	ZDHHC6	-3.6158	0.00197777	-0.746892		210306_at	L3MBTL	-5.31132	0.000317723	-0.858734
				213934_s_at	ZNF23	-3.87532	0.00152535	-0.744818		202382_s_at	GNPDA1	-3.59264	0.00216837	-0.857828
				202319_at	SENP6	-6.37204	2.24763e-05	-0.742668		202951_at	STK38	-3.54515	0.00281872	-0.857601
				200888_s_at	RPL23	-8.09039	1.60147e-07	-0.740937		203384_s_at	GOLGA1	-5.14906	7.19269e-05	-0.850643
				212337_at	TI-227H	-3.65877	0.0019894	-0.724364		200735_x_at	NACA	-7.7254	6.09479e-07	-0.843173
				221706_s_at	USE1	-2.56822	0.0244586	-0.717262		213977_s_at	CIZ1	-4.41937	0.000305222	-0.84146
				201794_s_at	SMG7	-1.89369	0.0739967	-0.716249		208772_at	ANKHD1	-3.03485	0.00741964	-0.836034
				213218_at	ZNF187	-4.06123	0.000742847	-0.714657		208922_s_at	NXF1	-3.05721	0.00729104	-0.835874
				214351_x_at	RPL13	-3.17293	0.0076695	-0.713752		213588_x_at	RPL14	-4.68731	0.000611171	-0.835165
				213671_s_at	MARS	-1.35797	0.207385	-0.711844		214873_at	LRP5L	-4.01947	0.000894082	-0.829048
				211310_at	EZH1	-2.84224	0.0240641	-0.697513		209689_at	CCDC93	-2.07159	0.0594375	-0.826564
				218128_at	NFYB	-2.60204	0.0259063	-0.696982		213269_at	ZNF248	-2.39842	0.0386461	-0.82513
				200038_s_at	RPL17	-3.69792	0.00321096	-0.68839		208635_x_at	NACA	-6.22947	6.03727e-06	-0.822334
				210110_x_at	HNRNPH3	-3.90403	0.0009625	-0.676549		215114_at	SENP3	-4.37467	0.000425029	-0.8045
				39582_at	CYLD	-2.92199	0.00955952	-0.672109		219348_at	USE1	-3.5739	0.00392866	-0.803926
				201475_x_at	MARS	-3.8545	0.00116251	-0.669151		221834_at	LONP2	-3.3263	0.00430424	-0.803901
				219543_at	PBLD	-3.95595	0.00245236	-0.668251		212537_x_at	RPL17	-5.3258	0.000369081	-0.797967
				203853_s_at	GAB2	-3.50682	0.00559094	-0.662036		216960_s_at	ZNF133	-2.94949	0.00862008	-0.797553
				201111_at	CSE1L	-3.02702	0.00738362	-0.660597		222034_at	GNB2L1	-3.87734	0.00312282	-0.79331
				214194_at	DIS3	-6.50516	5.09505e-05	-0.658945		208768_x_at	RPL22	-9.28167	1.85078e-08	-0.78982
				210588_x_at	HNRNPH3	-3.78056	0.00149932	-0.647628		215155_at	HEXA	-5.11941	8.71007e-05	-0.779129
				201112_s_at	CSE1L	-3.35223	0.00346132	-0.647425		212270_x_at	RPL17	-4.98855	0.000483932	-0.774791
				219291_at	DTWD1	-2.62493	0.0225234	-0.644683		220943_s_at	C2orf56	-4.54606	0.00212827	-0.773218
				213295_at	CYLD	-3.45115	0.00267652	-0.636647		201301_s_at	ANXA4	-2.18778	0.0447792	-0.772295
				218244_at	NOL8	-2.93103	0.00857803	-0.625507		219217_at	NARS2	-3.9215	0.00141055	-0.768412
				214291_at	hCG_2004593	-2.87625	0.0133234	-0.62475		200099_s_at	LOC439992	-2.32655	0.0370244	-0.7631
				218587_s_at	KTELC1	-1.43585	0.171346	-0.623342		200013_at	RPL24	-4.88831	0.000206267	-0.750035
				213356_x_at	HNRNPA1	-5.91889	1.86256e-05	-0.61853		213934_s_at	ZNF23	-3.87532	0.00152535	-0.744818
				200034_s_at	RPL6	-2.62078	0.0223894	-0.617297		202319_at	SENP6	-6.37204	2.24763e-05	-0.742668
				214143_x_at	RPL24	-3.51053	0.00262855	-0.608126		210528_at	MR1	-2.91062	0.0132487	-0.74115
				222151_s_at	CEP63	-2.50634	0.0324651	-0.601559		221706_s_at	USE1	-2.56822	0.0244586	-0.717262
				220960_x_at	RPL22	-6.61446	8.25116e-05	-0.597646		213671_s_at	MARS	-1.35797	0.207385	-0.711844
				200016_x_at	HNRNPA1	-5.20552	5.4851e-05	-0.586978		203871_at	SENP3	-3.42413	0.0029052	-0.707053
				210664_s_at	TFPI	-1.23811	0.243174	-0.584668		211310_at	EZH1	-2.84224	0.0240641	-0.697513
				212288_at	FNBP1	-2.84655	0.0108004	-0.572454		201765_s_at	HEXA	-3.74184	0.00138144	-0.691881
				218727_at	SLC38A7	-3.06287	0.0133559	-0.570199		200038_s_at	RPL17	-3.69792	0.00321096	-0.68839
				200032_s_at	RPL9	-3.56027	0.00458676	-0.555732		205480_s_at	UGP2	-3.09747	0.00692161	-0.685247
				222311_s_at	SFRS15	-2.68959	0.0148554	-0.550607		201475_x_at	MARS	-3.8545	0.00116251	-0.669151
				216348_at	RPS17L4	-2.02549	0.0690276	-0.546395		219543_at	PBLD	-3.95595	0.00245236	-0.668251
				211954_s_at	IPO5	-2.97119	0.00822745	-0.54362		203853_s_at	GAB2	-3.50682	0.00559094	-0.662036
				203737_s_at	PPRC1	-2.3223	0.0330582	-0.535974		214194_at	DIS3	-6.50516	5.09505e-05	-0.658945
				205306_x_at	KMO	-1.16281	0.264082	-0.535444		213120_at	UHRF1BP1L	-4.41669	0.00209652	-0.652827
				213346_at	C13orf27	-3.22529	0.00620072	-0.534395		218244_at	NOL8	-2.93103	0.00857803	-0.625507
				212076_at	MLL	-2.05701	0.053832	-0.533754		214291_at	hCG_2004593	-2.87625	0.0133234	-0.62475
				217379_at	RPL10	-2.29759	0.0422167	-0.532399		218587_s_at	KTELC1	-1.43585	0.171346	-0.623342
				203567_s_at	TRIM38	-2.22562	0.0436425	-0.532291		213356_x_at	HNRNPA1	-5.91889	1.86256e-05	-0.61853
				222297_x_at	LOC390612	-2.71191	0.014012	-0.532084		200034_s_at	RPL6	-2.62078	0.0223894	-0.617297
				214919_s_at	ANKHD1-EIF4EBP3	-3.80672	0.00152731	-0.530314		214143_x_at	RPL24	-3.51053	0.00262855	-0.608126
				212080_at	MLL	-1.87098	0.0768369	-0.528577		200651_at	GNB2L1	-4.33215	0.000370009	-0.600296
				213998_s_at	DDX17	-2.3882	0.0282451	-0.526141		206599_at	LOC100133772	-2.80182	0.0188236	-0.598072
				210268_at	NFX1	-2.17919	0.049819	-0.520934		211358_s_at	CIZ1	-3.88384	0.00261432	-0.597982
				201455_s_at	NPEPPS	-3.47512	0.0031881	-0.518796		220960_x_at	RPL22	-6.61446	8.25116e-05	-0.597646
				205854_at	TULP3	-4.17096	0.000790839	-0.508234		214092_x_at	SFRS14	-4.08614	0.000777695	-0.592541
				65635_at	FLJ21865	-1.946	0.0765231	-0.507894		200016_x_at	HNRNPA1	-5.20552	5.4851e-05	-0.586978
				210638_s_at	FBXO9	-1.9745	0.0657733	-0.507625		213206_at	GOSR2	-1.74548	0.109066	-0.578131
				204102_s_at	EEF2	-1.72423	0.114019	-0.507081		206822_s_at	L3MBTL	-4.03021	0.000838458	-0.565001
				219097_x_at	C19orf42	-4.52076	0.000276569	-0.490277		200032_s_at	RPL9	-3.56027	0.00458676	-0.555732
				204316_at	RGS10	-3.75778	0.00185707	-0.48941		216348_at	RPS17L4	-2.02549	0.0690276	-0.546395
				211138_s_at	KMO	-1.15186	0.266691	-0.483222		217379_at	RPL10	-2.29759	0.0422167	-0.532399
				219448_at	TMEM70	-4.24835	0.00110239	-0.475113		214919_s_at	ANKHD1-EIF4EBP3	-3.80672	0.00152731	-0.530314
				203344_s_at	RBBP8	-2.15538	0.0446364	-0.467312		206931_at	ZNF141	-3.62515	0.00280083	-0.524165
				211952_at	IPO5	-2.25743	0.0384666	-0.460938		201455_s_at	NPEPPS	-3.47512	0.0031881	-0.518796
				201258_at	RPS16	-1.96766	0.0761569	-0.455867		65635_at	FLJ21865	-1.946	0.0765231	-0.507894
				204111_at	HNMT	-2.1823	0.0589084	-0.454006		204102_s_at	EEF2	-1.72423	0.114019	-0.507081
				219449_s_at	TMEM70	-1.80641	0.0925032	-0.445356		203383_s_at	GOLGA1	-2.24429	0.0385014	-0.505052
				218325_s_at	DIDO1	-1.48661	0.157764	-0.44253		204266_s_at	CHKA	-3.15762	0.0131225	-0.505018
				212496_s_at	JMJD2B	-2.85117	0.0104019	-0.436456		219097_x_at	C19orf42	-4.52076	0.000276569	-0.490277
				212495_at	JMJD2B	-3.03385	0.00819911	-0.423826		203950_s_at	CLCN6	-2.93741	0.00912676	-0.480534
				56821_at	SLC38A7	-2.07867	0.0676415	-0.420774		213045_at	MAST3	-3.19492	0.00504846	-0.47153
				219467_at	GIN1	-1.6665	0.118578	-0.40027		213976_at	CIZ1	-3.25963	0.00422683	-0.457615
				212079_s_at	MLL	-1.41257	0.177665	-0.3988		201258_at	RPS16	-1.96766	0.0761569	-0.455867
				201648_at	JAK1	-1.45593	0.165348	-0.386173		213505_s_at	SFRS14	-1.93189	0.08173	-0.452986
				215624_at	TSC2	-2.04662	0.0566411	-0.379565		37254_at	ZNF133	-4.11693	0.00196675	-0.445455
				210665_at	TFPI	-1.24046	0.242624	-0.378358		218325_s_at	DIDO1	-1.48661	0.157764	-0.44253
				205773_at	CPEB3	-2.72965	0.0133598	-0.375869		201853_s_at	CDC25B	-0.956973	0.351665	-0.387213
				222310_at	SFRS15	-0.913183	0.375923	-0.364008		212929_s_at	FAM21A	-2.45439	0.0272425	-0.360761
				202224_at	CRK	-3.6891	0.00212695	-0.360147		211789_s_at	MLXIP	-1.50512	0.152161	-0.357291
				211789_s_at	MLXIP	-1.50512	0.152161	-0.357291		213118_at	UHRF1BP1L	-0.947491	0.356485	-0.351564
				213890_x_at	RPS16	-2.70703	0.0159255	-0.347886		213890_x_at	RPS16	-2.70703	0.0159255	-0.347886
				221714_s_at	LOC730092	-1.08356	0.296624	-0.341492		214997_at	GOLGA1	-4.98136	0.00010872	-0.347799
				219138_at	RPL14	-2.71995	0.0135922	-0.334433		213209_at	TAF6L	-1.0608	0.309312	-0.34234
				203568_s_at	TRIM38	-2.47225	0.0250748	-0.331949		221714_s_at	LOC730092	-1.08356	0.296624	-0.341492
				215567_at	FCF1	-1.28873	0.223718	-0.331038		219138_at	RPL14	-2.71995	0.0135922	-0.334433
				204906_at	RPS6KA2	-1.12353	0.27573	-0.329451		57532_at	DVL2	-3.62023	0.00186784	-0.331514
				212078_s_at	MLL	-1.76516	0.0959136	-0.309306		214946_x_at	FAM21A	-1.75149	0.10019	-0.330031
				217680_x_at	LOC100129975	-0.757755	0.461448	-0.306145		216714_at	CCL13	-1.49199	0.154974	-0.325903
				211955_at	IPO5	-1.66684	0.129083	-0.294125		218759_at	DVL2	-1.88893	0.0742817	-0.321874
				211424_x_at	METTL7A	-1.82667	0.0891369	-0.291533		219518_s_at	ELL3	-1.63578	0.118822	-0.321468
				215224_at	RPL23	-1.22703	0.240263	-0.278834		213180_s_at	GOSR2	-1.76387	0.0956979	-0.311247
				214000_s_at	RGS10	-1.50439	0.152721	-0.278025		217680_x_at	LOC100129975	-0.757755	0.461448	-0.306145
				211721_s_at	ZNF551	-1.74777	0.0978321	-0.277115		202662_s_at	ITPR2	-1.25912	0.229938	-0.304739
				214097_at	RPS21	-1.41346	0.176776	-0.245396		32042_at	ENOX2	-1.53338	0.148952	-0.301638
				216018_at	RNF5	-2.41284	0.0261018	-0.243785		210192_at	ATP8A1	-0.843116	0.419867	-0.29526
				210765_at	CSE1L	-1.16032	0.265629	-0.235421		211424_x_at	METTL7A	-1.82667	0.0891369	-0.291533
				221964_at	TULP3	-2.03608	0.0579846	-0.213514		218426_s_at	RNF216	-2.46952	0.0236408	-0.282429
				203610_s_at	TRIM38	-0.901148	0.381231	-0.213302		213211_s_at	TAF6L	-1.40861	0.178504	-0.264313
				214190_x_at	GGA2	-0.627586	0.543715	-0.198996		216135_at	IQCK	-3.15317	0.00722589	-0.256063
				216497_at	HNRNPA1	-1.52248	0.155567	-0.191549		204643_s_at	ENOX2	-2.29652	0.0335685	-0.252018
				217189_s_at	SMG7	-0.865051	0.401465	-0.179177		214097_at	RPS21	-1.41346	0.176776	-0.245396
				205027_s_at	MAP3K8	-0.81177	0.427052	-0.17015		212370_x_at	FAM21A	-1.28134	0.218695	-0.244246
				203061_s_at	MDC1	-0.614052	0.546962	-0.169344		213210_at	TAF6L	-1.71274	0.10346	-0.240551
				215208_x_at	RPL35A	-0.649112	0.528697	-0.168892		204644_at	ENOX2	-3.24058	0.00876959	-0.232646
				201757_at	NDUFS5	-0.370877	0.714881	-0.151548		215955_x_at	ARHGAP26	-0.830628	0.422749	-0.199783
				216559_x_at	HNRNPA1	-0.663317	0.523419	-0.140115		216497_at	HNRNPA1	-1.52248	0.155567	-0.191549
				212499_s_at	FCF1	-0.273896	0.787153	-0.13681		213207_s_at	GOSR2	-0.792386	0.443736	-0.187583
				221905_at	CYLD	-0.562359	0.581549	-0.132513		215130_s_at	IQCK	-1.01429	0.325934	-0.176595
				214976_at	RPL13	-1.18186	0.269729	-0.128527		203061_s_at	MDC1	-0.614052	0.546962	-0.169344
				211953_s_at	IPO5	-0.382515	0.707152	-0.121315		209050_s_at	RALGDS	-0.690647	0.500287	-0.168572
				216823_at	LOC146053	-0.572268	0.57548	-0.108074		205165_at	CELSR3	-1.23659	0.234907	-0.162843
				208719_s_at	DDX17	-0.408021	0.689161	-0.107948		222053_at	TAF6L	-0.613164	0.547622	-0.151707
				204110_at	HNMT	-0.43986	0.66745	-0.0972635		201757_at	NDUFS5	-0.370877	0.714881	-0.151548
				202584_at	NFX1	-0.339377	0.740776	-0.0805671		214531_s_at	SNX1	-0.381802	0.707925	-0.144255
				202226_s_at	CRK	-0.492681	0.633464	-0.0649447		216559_x_at	HNRNPA1	-0.663317	0.523419	-0.140115
				215447_at	TFPI	-0.626019	0.543055	-0.0497492		209051_s_at	RALGDS	-1.34352	0.198612	-0.137992
				215002_at	DKFZp547E087	-0.478746	0.638313	-0.0431387		40020_at	CELSR3	-1.12776	0.278211	-0.130528
				209676_at	TFPI	-0.138011	0.892043	-0.0413836		213837_at	L3MBTL	-0.419671	0.679458	-0.122165
				213940_s_at	FNBP1	-0.0521545	0.959171	-0.0191937		216823_at	LOC146053	-0.572268	0.57548	-0.108074
				201793_x_at	SMG7	-0.102856	0.919181	-0.0190579		206823_at	L3MBTL	-0.938741	0.359656	-0.0981281
				215249_at	RPL35A	-0.189464	0.85174	-0.017288		215959_at	PPFIBP2	-0.287222	0.778223	-0.0892651
				214318_s_at	FRY	-0.125645	0.901448	-0.0159816		204233_s_at	CHKA	-0.42274	0.677543	-0.0803622
				214744_s_at	RPL23	-0.109483	0.913981	-0.0149149		201227_s_at	NDUFB8	-0.27018	0.790307	-0.0657145
				217353_at	HNRNPA1	-0.0803837	0.937234	-0.0104354		201226_at	NDUFB8	-0.279276	0.783591	-0.0492198
				215616_s_at	JMJD2B	0.0696867	0.945447	0.0162665		213759_at	ARL4C	-0.215061	0.832511	-0.0478795
				208151_x_at	DDX17	0.0888859	0.930365	0.022451		207596_at	LOC100130703	-0.464691	0.652073	-0.0475513
				216727_at	STK38	0.283207	0.781865	0.0243225		215002_at	DKFZp547E087	-0.478746	0.638313	-0.0431387
				212492_s_at	JMJD2B	0.10973	0.913874	0.0295499		215002_at	DKFZp547E087	-0.478746	0.638313	-0.0431387
				214272_at	CYLD	0.310675	0.760294	0.0404853		207322_at	ITSN1	-0.291129	0.77506	-0.0263971
				215350_at	SYNE1	1.09849	0.292145	0.0484131		217353_at	HNRNPA1	-0.0803837	0.937234	-0.0104354
				60084_at	CYLD	0.752527	0.461541	0.0503654		203636_at	MID1	0.0697894	0.945197	0.00751777
				222215_at	SLC38A7	0.305954	0.763999	0.0540751		213144_at	GOSR2	0.0855611	0.932774	0.0173804
				202585_s_at	NFX1	0.517852	0.610562	0.0546805		216727_at	STK38	0.283207	0.781865	0.0243225
				214189_s_at	GGA2	0.808863	0.42863	0.0724824		211360_s_at	ITPR2	0.230162	0.82208	0.0422144
				200724_at	RPL10	0.58745	0.568334	0.0965072		210713_at	ITSN1	0.440325	0.66694	0.0468504
				220546_at	MLL	0.735025	0.471321	0.121346		216076_at	L3MBTL	0.578958	0.569483	0.073001
				221078_s_at	CCDC88A	0.695889	0.497914	0.151904		201716_at	SNX1	0.386791	0.703933	0.0738347
				222142_at	CYLD	1.79467	0.0934745	0.159265		200724_at	RPL10	0.58745	0.568334	0.0965072
				216023_at	JMJD2B	0.996259	0.334636	0.164926		219517_at	ELL3	0.650098	0.532724	0.134638
				200997_at	RBM4	1.72189	0.102839	0.172402		221537_at	PLXNA1	1.07009	0.303379	0.140085
				216566_at	RPL14	1.88212	0.0784582	0.175547		216566_at	RPL14	1.88212	0.0784582	0.175547
				214378_at	TFPI	1.23861	0.237413	0.195344		209626_s_at	OSBPL3	0.848998	0.406704	0.191963
				216624_s_at	MLL	1.27602	0.218292	0.197269		210223_s_at	MR1	1.18961	0.248942	0.205796
				214319_at	FRY	1.6493	0.115927	0.20844		215131_at	IQCK	1.34617	0.199002	0.234595
				219226_at	CRKRS	2.11972	0.0482244	0.391355		216357_at	SNX1	0.967916	0.345672	0.24425
				216451_at	STK38	2.19127	0.0411044	0.391738		210224_at	MR1	0.691776	0.497641	0.248894
				219927_at	FCF1	1.38173	0.185454	0.466508		215835_at	SCARB1	1.32578	0.201811	0.249835
				214233_at	GGA2	2.7158	0.0160782	0.521663		203637_s_at	MID1	1.25711	0.22418	0.251744
				221903_s_at	CYLD	4.29436	0.000607767	0.7904		207565_s_at	MR1	1.0142	0.323268	0.314133
										216077_s_at	L3MBTL	1.99	0.0652109	0.328597
										213783_at	MFNG	0.98885	0.335322	0.348852
										210009_s_at	GOSR2	1.04711	0.309213	0.359021
										219226_at	CRKRS	2.11972	0.0482244	0.391355
										216451_at	STK38	2.19127	0.0411044	0.391738
										219774_at	CCDC93	1.99707	0.0697275	0.404489
										207566_at	MR1	1.94533	0.0682956	0.434576
										213989_x_at	SETD4	3.43752	0.00277448	0.458094

## Sheet: C13-14-3
Gene Signature: C13-14-3
Weight:-1	Weight:1	Weight:2
APOL6	CD302	DIS3
TAP1	EEF2	WDR19
CD40	DIS3	GOLGA1
SP110	KMO	CCDC93
RTP4	RPL22	LOC653380
TRAFD1	EZH1	NACA
OAS3	ZNF266	TLR5
PPA1	MDC1	PAN2
IFIT5	LOC440350	LOC100133772
AIM2	NACA	EZH1
KIAA0040	TRIM44	SNX1
APOL3	PCBP2	IFFO
OAS2	RPS21	C15orf28
PSME2	KLHDC2	FLJ21865
APOL1	LONP2	KIAA0500
OAS1	NPEPPS	PPFIBP2
IFI35	SFRS17A	SFRS17A
LIMK2	STK38	CHN2
TNFSF10	LOC653380	UBL3
STAT1	METTL7A	ITPR2
PML	BRD1	LOC440350
RSAD2	NOL8	RPL22
TRIM21	ZNF23	KLHDC2
SCO2	ZNF529	ZNF573
MX1	RAPGEF6	RPL15
PSMB10	XBP1	METTL7A
IFIT3	DCUN1D4	CPVL
IL15RA	RPL35A	DFFB
PARP11	GNE	TRIM44
PSMB9	RPL15	SLC25A6
XAF1	SENP6	ZNF767
IL15	MLXIP	TAF6L
ISG15	SLC25A6	LONP2
STAT3	EIF3EIP	MDC1
ISG20	EEF1B2	APPL2
SFT2D2	HNRNPA1	ZNF266
PSME1	RPL9	RPL14
CXCL10	TMEM70	FAM21A
TYMP	LOC730092	CLCN6
KARS	CRKRS	ZNF331
IRF1	FNBP1	MLXIP
VAMP5	RAB33B	MFNG
STOM	PGRMC2	ADFP
IFIT2	FLJ21865	LOC730092
ZC3HAV1	FRY	EEF2
CXCL9	SLC9A8	SFRS14
USP18	RPL14	CIZ1
UBE2L6	JAK1	STK38
	C12orf29	UAP1L1
	RPS16	TTC31
	TTC31	RPL9
	PBLD	AMY1A
	ZBTB5	RPS16
	MGAT4A	USE1
	RPL10	ARL4C
	SLC46A3	NPEPPS
	CLK2	SENP6
	DFFB	LOC100134190
	DTWD1	CLEC10A
	RPS17L4	FZD2
	USE1	LRP5L
	NFYB	DKFZp547E087
	RPL17	RPS21
	RPS15A	TRAF5
	ENOSF1	DIDO1
	KTELC1	CRKRS
	CRTAP	NOL8
	PIBF1	CD209
	HMBOX1	FRMD4A
	CEP63	GLB1L
	SPG7	CCL18
	CSE1L	MGC5370
	MARS	MAOA
	NXF1	GAB2
	CYLD	CHKA
	IPO5	GOSR2
	GAB2	DVL2
	ZDHHC6	RAMP1
	RBBP8	ANXA4
	KCTD3	RPS15A
	LOC439992	FADS1
	SLC38A7	EIF3EIP
	LOC100128140	ZNF23
	CREBL2	ATP8A1
	PCNT	MKKS
	SMG7	SPATA7
	LOC649299	PBLD
	RPL24	ZNF248
	ZNF228	L3MBTL
	ANKHD1-EIF4EBP3	CDC25B
	DIDO1	UGP2
	PARP2	PCSK5
	RPL6	MID1
	CLEC4A	RAPGEF6
	C4orf8	DACT1
	CPEB3	GNPDA1
	GGA2	SENP3
	LOC390612	MR1
	KIAA1245	C2orf56
	RPL3	MS4A6A
	ZNF187	ZBED1
	FBXO9	ENOX2
	ZNF274	RNF216
	HNRNPH3	PLXNA1
	RGS10	GNB2L1
	SYNE1	SLC9A8
	RPL13	SLCO4C1
	RNF5	HMBOX1
	TSC2	IQCK
	RPS6KA2	SETD4
	EBI2	RPL17
	C19orf42	BRD1
	TCEA1	HNRNPA1
	TFPI	C14orf124
	NARS2	F13A1
	RPL23	C19orf42
	ZNF551	IL17RB
	CRK	UHRF1BP1L
	MLL	CTTNBP2NL
	NFX1	KTELC1
	SGPL1	ZNF589
	GIN1	NXF1
	CAMK1D	TCN2
	DDX17	NARS2
	CCDC88A	SPG7
	CERK	ITSN1
	MAP3K8	MAST3
	HNMT	ARHGAP26
	TULP3	SLC26A6
	RBM4	SDCCAG3
	TRIM38	HEXA
	JMJD2B	RPL10
	C13orf27	CLK2
	PPRC1	NDUFB8
	TI-227H	ANKHD1-EIF4EBP3
	FCF1	CCL13
	SFRS15	OSBPL3
		ZNF133
		INPP5A
		RALGDS
		ZNF141
		LOC63920
		SYT17
		CAMK1D
		LOC439992
		DNASE1L3
		RPS17L4
		MARS
		C4orf8
		RPL24
		RPL6
		ELL3
		SCARB1

## Sheet: SAM A
Gene Signature: SAM A PMID: 31597160 Sup Table 9
Weight:1
FCGR1A
TNFAIP8L2
TMCO1
MGAT4A
FN1
CCR2
STAB1
CLDN1
LINC01094
ARHGAP24
SPARCL1
SPP1
SNCA
LTC4S
TREM2
DSE
CDK6
GAL3ST4
CLEC5A
TLR7
DEFB1
FABP4
NEK6
ASCL2
LMO2
B3GAT3
CST6
SORL1
PLXDC2
RP11-472N13.3
C10orf11
ANKRD22
FBXL15
HTRA1
VWF
OLR1
BCAT1
BHLHE41
STK38L
RP11-467L13.7
FMNL3
RP11-796E2.4
SDSL
RCBTB2
MMP14
PLEK2
VASH1
IFI27L2
NUDT14
TM6SF1
MEF2A
TNFSF12
TMEM107
PIGS
CISD3
SNHG25
MILR1
C3
HAMP
FCGBP
SERTAD1
APOC2
CLEC11A
DONSON
PDXK
OLFML3

## Sheet: SAM B
Gene Signature: SAM B PMID: 31597160 Sup Table 9
Weight:1
RPL22
PARK7
ENO1
CAPZB
RPL11
SH3BGRL3
CD52
LAPTM5
CAP1
YBX1
RPS8
UQCRH
RPL5
LAMTOR5
CD53
RHOC
RBM8A
TXNIP
PLEKHO1
PSMD4
S100A10
S100A11
S100A6
S100A4
RPS27
SSR2
LAMTOR2
CCT3
CD1D
CD1C
MNDA
IFI16
FCER1A
PEA15
CD48
FCGR2A
FCGR2B
MGST3
NCF2
ARPC5
RGS2
PTPRC
BTG2
SNRPE
TRAF3IP3
ATF3
H3F3A
GUK1
TOMM20
RPS7
PDIA6
LAPTM4A
PTRHD1
HADHA
OST4
ATRAID
MRPL33
YPEL5
COX7A2L
ZFP36L2
CALM2
RTN4
REL
RAB1A
ACTR2
NAGK
CCT7
DGUOK
MOB1A
MTHFD2
POLE4
TMSB10
CAPG
VAMP8
KRCC1
IGKC
DUSP2
EIF5B
PDCL3
RPL31
LIMS1
CHCHD5
IL1B
MZT2B
PTPN18
UBXN4
CXCR4
PRPF40A
CYTIP
GCA
PPIG
SSB
OLA1
WIPF1
HNRNPA3
NFE2L2
ITGA4
ANKRD44
SF3B1
HSPE1
BZW1
EEF1B2
XRCC5
RPL37A
ARPC2
PID1
EIF4E2
LRRFIP1
NDUFA10
MYEOV2
2022-09-02
MTMR14
CAMK1
TADA3
ARPC4
BRK1
SEC13
RPL32
LSM3
UBE2E1
RPL15
ACAA1
MYD88
CSRNP1
CX3CR1
RPSA
EIF1B
RPL14
CCDC12
TMA7
QARS
GNAI2
MAPKAPK3
MANF
RPL29
TKT
SELK
CACNA2D3
ARF4
ARL6IP5
RPL24
CD47
HCLS1
CD86
CSTA
RAB7A
H1FX
ATP1B3
PLSCR1
SERP1
EIF2A
SELT
SSR3
NDUFB5
TRA2B
EIF4A2
PAK2
RPL35A
ATP5I
LRPAP1
MRFAP1
LAP3
MED28
KLF3
RPL9
OCIAD1
TMEM165
JCHAIN
AREG
CCNI
GPAT3
HSD17B11
UBE2D3
CCDC109B
LARP7
SNHG8
ANXA5
MGST2
LSM6
PRMT9
RPS3A
HMGB2
SPCS3
NIPBL
FYB
RPL37
GAPT
BTF3
HEXB
RPS23
TMEM167A
COX7C
CCNH
MEF2C
GLRX
CAST
CHD1
REEP5
SNX2
IRF1
UBE2B
DDX46
FAM53C
HSPA9
TMEM173
HBEGF
SRA1
TCOF1
RPS14
ANXA6
DUSP1
ATP6V0E1
HIGD2A
PRELID1
RNF130
MGAT1
GNB2L1
SERPINB1
F13A1
EEF1E1
TMEM14C
PHACTR1
CD83
SOX4
HLA-F
HLA-A
PPP1R10
TUBB
IER3
HLA-C
HLA-B
LTB
LST1
AIF1
CLIC1
LSM2
C6orf48
GPSM3
HLA-DRA
HLA-DRB5
HLA-DRB1
HLA-DQA2
PSMB8-AS1
HLA-DMB
HLA-DPA1
RPS18
NUDT3
RPS10
DEF6
RPL10A
CDKN1A
CNPY3
KLHDC3
HSP90AB1
OGFRL1
EEF1A1
PNRC1
PNISR
SNX3
FAM26F
STX7
RPS12
BCLAF1
IFNGR1
ABRACL
SF3B5
STX11
DYNLT1
EZR
TAGAP
MRPL18
SFT2D1
RNASET2
ACTB
ARL4A
TOMM7
HNRNPA2B1
SKAP2
TAX1BP1
CPVL
AOAH
SEC61G
LAT2
NCF1
AKAP9
FAM133B
SAMD9L
BRI3
ARPC1A
ARPC1B
ATP5J2
LAMTOR4
PILRA
TSC22D4
POLR2J
POLR2J3
KMT2E
CAPZA2
ARF5
C7orf73
TBXAS1
ZYX
GIMAP7
TMEM176B
TMEM176A
INSIG1
DNAJB6
CSF2RA
SLC25A6
TMSB4X
AP1S2
SYAP1
SH3KBP1
EIF1AX
EIF2S3
CXorf21
ATP6AP2
TIMP1
RBM3
WAS
PQBP1
PLP2
MSN
IGBP1
IL2RG
RPS4X
ATRX
RPL36A
GLA
TSC22D3
IL13RA1
SLC25A5
2022-09-06
RPL39
VMA21
BCAP31
NAA10
FLNA
RPL10
PCM1
DOK2
SARAF
CEBPD
RPS20
RPL7
FABP5
RPL30
PABPC1
YWHAZ
EIF3E
EIF3H
LY6E
EEF1D
RPL8
DOCK8
PLIN2
RPS6
HACD4
DNAJA1
TLN1
GLIPR2
CLTA
ZFAND5
ANXA1
HNRNPK
CKS2
SYK
FBP1
ERP44
KLF4
SLC31A2
ATP6V1G1
RPL35
HSPA5
C9orf16
NUP214
RPL7A
FCN1
PHPT1
EDF1
IFITM2
IFITM3
SIGIRR
RPLP2
LSP1
MRPL23
EIF3F
RPL27A
EIF4G2
C11orf58
RPS13
EIF3M
CAT
SPI1
LPXN
TMEM258
UBXN1
SLC3A2
RARRES3
COX8A
DNAJC4
FAU
CFL1
CCDC85B
DRAP1
CORO1B
GSTP1
SPCS2
RPS3
NDUFC2
CASP4
CASP1
CARD16
JAML
ATP5L
RPS25
KIF5B
HNRNPF
ALOX5
JMJD1C
DDX21
PPA1
C10orf54
DDIT4
RPS24
PGAM1
GSTO1
EIF3A
RGS10
PTPRE
TNFRSF1A
GAPDH
PTMS
TPI1
PTPN6
SLC2A3
CLEC4A
M6PR
CLEC2B
CLEC12A
YBX3
CDKN1B
PLBD1
SCAF11
TUBA1A
NR4A1
PFDN5
PCBP2
ATP5G2
HNRNPA1
ZNF385A
RPS26
RPL41
MYL6
PTGES3
NACA
TMBIM4
LYZ
NAP1L1
BTG1
SNRPF
LTA4H
ISCU
ALDH2
RPL6
SDS
PEBP1
TAOK3
RPLP0
ARL6IP4
RILPL2
UBC
RPL21
POLR1D
POMP
ALOX5AP
N4BP2L2
EPSTI1
TPT1
LCP1
LPAR6
COMMD6
TNFSF13B
RNASE6
DAD1
OXA1L
PSME1
BAZ1A
RPS29
RPL36AL
ARF6
LGALS3
SRSF5
NDUFB1
SERPINA1
HSP90AA1
C14orf2
PLD4
IGHA1
IGHG1
IGHG3
IGHM
NOP10
PDIA3
SERF2
EID1
LYSMD2
RSL24D1
ANXA2
LACTB
RPS27L
OAZ2
RPL4
RPLP1
HEXA
CSK
SCAMP2
MORF4L1
BCL2A1
RPS17
SEC11A
CIB1
NDUFB10
RPS2
RNPS1
TCEB2
RPS15A
SPN
TMEM219
ALDOA
CORO1A
FUS
PYCARD
VPS35
CKLF
CMTM3
HSBP1
COTL1
COX4I1
CYBA
APRT
RPL13
PFN1
TMEM256
TRAPPC1
VAMP2
RPL26
MTRNR2L1
LGALS9
RPL23A
EVI2B
EVI2A
RPL23
RPL19
EIF1
DNAJC7
RPL27
GRN
FMNL1
LUC7L3
SCPEP1
RP5-1171I10.5
SUPT4H1
LIMD2
PSMC5
DDX5
RPL38
CD300A
MIF4GD
GRB2
H3F3B
2022-09-09
SOCS3
EIF4A3
ACTG1
SLC16A3
TGIF1
ANKRD12
CHMP1B
PTPN2
ROCK1
RPL17
RBCK1
C20orf27
CST3
HCK
CHMP4B
ERGIC3
ROMO1
RBM39
C20orf24
SAMHD1
STK4
ZFAS1
RTFDC1
GNAS
ATP5E
RPS21
PPDPF
RGS19
CNN2
ATP5D
RPS15
UQCR11
OAZ1
LSM7
GADD45B
EEF2
RPL36
PET100
RPS28
MYO1F
EIF3G
ICAM3
ACP5
C19orf43
JUNB
CALR
RAD23A
C19orf53
CTD-3252C9.4
BST2
PGLS
RPL18A
IFI30
UBA52
FXYD5
COX6B1
NFKBID
HCST
KCNK6
EIF3K
GMFG
ZFP36
RPS16
FBL
SHKBP1
RPS19
POU2F2
ETHE1
PLAUR
FOSB
VASP
SNRPD2
GLTSCR2
EMP3
RPL18
PPP1R15A
CD37
RPL13A
RPS11
ZNF331
RPS9
LAIR1
LILRB4
RPL28
RPS5
RPS4Y1
BID
IGLC2
IGLC3
CHCHD10
EIF3D
RAC2
LGALS2
LGALS1
EIF3L
RPL3
ATF4
ST13
SNU13
SMDT1
TSPO
SOD1
IFNGR2
SON
HMGN1
ITGB2
XIST

## Sheet: SAM i
Gene Signature: SAM I PMID: 30348985
Weight:1
LYZ
S100A9
HLA-DPB1
S100A12
RP11-1143G9.4
EVI2A
S100A8
HLA-DPA1
VCAN
S100A6
CXCL8
HLA-DRA
MNDA
TYROBP
HLA-DRB1
FCN1
HLA-DQA1
IL18
C1QC
CD74
HLA-DRB5

## Sheet: SAM ni
Gene Signature: SAM ni PMID: 30348985
Weight:1
CD5L
MARCO
VSIG4
CPVL
CD163
CCDC88A
C5AR1
LIPA
LILRB5
MAF
CTSB
MS4A7
VMO1
RAB31
SLC31A2
TTYH3
VCAM1
KLF4
HMOX1
AIF1l
TMIGD3

## Sheet: DAM
Gene Signature: DAM PMID: 28602351
Weight:1	Weight:-1
CCL15-CCL14	C15orf39
MYO1E	MARCKS
GAS2L3	CD164
RPS4X	SERINC3
APLP2	SRGAP2
FCER1G	CCR5
CRLF2	CRYBB1
RPS14	TXNIP
PGK1	TMEM119
RPS18	P2RY12
RPL9	LGMN
RPL11	SRGAP2C
B2M	CSF1R
ASB10	SPARC
COX6A2	SELPLG
RPS27A	GLUL
RPL3	MAF
TAF10	CMTM6
LRPAP1	P2RY13
ACACA	SLCO2B1
APOC4	RHOB
SLC25A47	LPCAT2
GPR137C	GPR34
HLA-DQB1	RGS2
DNAJB14	CX3CR1
RPS2	SRGAP2B
AC008687.4
FAU
SULF2
KIAA1217
TNFSF8
COX8A
CD300LB
AC010616.1
RPL35A
PRDX1
BAMBI
TPI1
TMEM163
FBLIM1
SOAT1
SLC2A1
RFTN1
RPS26
CD200R1L
ALDOA
HMGN3
RPL13
PGAM4
GM2A
SORBS3
CD5
COX7A2L
ITGAX
LGI2
RPL27A
SHISA5
TIMP2
RPS5
CSTB
CREG1
BHLHE40
FABP3
EEF1G
CD74
CXCL14
NACA
PDCD1
RPS3
TOX2
AC005943.1
CCL3L1
PPT1
IFI44
RPL8
CD84
NCEH1
CSF1
KCNJ2
RAMP1
CSF2RA
EGLN3
PTCHD1
RPL6
RPS28
CD52
ATP1B3
VPS13C
CREB3L2
ACTR3C
HIF1A
SCPEP1
BAIAP2L2
ADSS1
CHST2
NDUFA6
EPHX1
CTSS
RPS8
RPL18A
SAMD4A
RPS11
SERPINE2
RPS12
CORO2A
CAPG
CTSB
ANKH
PLIN2
LGALS3BP
TPD52
HINT1
GHR
LDHA
RPS20
GLA
LOX
ATP6V0C
MYO5A
LDLRAD3
RPL39
FUCA1
UBA52
CCL4
RPL22L1
AL159163.1
ATP6V1C1
SH3PXD2B
CD34
PEA15
SSR4
CLEC7A
IL18BP
GOT1
TMEM205
RPL35
EEF2
CCL4L2
MIF
ATP1A3
RNASET2
TMED3
USE1
HEXA
CADM1
SYNGR1
ACTR3B
CYBB
TLR2
CTSD
BCL2A1
AQP6
VAT1
CCL15
CPD
RPL37
RPL13A
SLC11A1
SCD
RPS24
ATP5MF
TCAP
RPL18
PLEKHH2
ADCY3
ANXA5
CCK
TPT1
AXL
GALK1
FXYD6
DPP7
GUSB
GLIPR1
AC093512.2
DKK2
GAS7
GNG5
HPSE
PLBD2
PLAUR
COLEC12
CD72
APOE
NEXN
GRN
PIGY
CD9
TTYH2
AC009690.1
SCARB1
ATP6V0D2
CXCR4
PRR5L
FABP5
FLT1
CTSE
RPS21
RPL38
FAM20C
RPS10
RPS19
CD83
TREM2
ADARB1
CXCL16
TSPO
APOC1
ECM1
PDGFRL
MRPL54
MAN2B1
KIF1A
CHST11
RPL23
NDUFS6
CCL18
RPS16
PSAT1
ANXA3
NPC2
APOC4-APOC2
NRP1
FGL2
AC068580.4
RPLP2
MPEG1
GSTO1
UQCR11
MAFF
PLD3
RPS9
IL4I1
PFDN5
C4orf48
PERP
INF2
IGF1
CTSA
RPS15
GNAS
TYROBP
ST14
TMEM176A
COX6A1
ATP6V0E1
DPYS
COX4I1
SDF2L1
HLA-DQB2
CD200R1
CD63
NDUFA1
GPNMB
FTL
RPL10A
PRDX4
ATOX1
ST8SIA6
DHRS3
GSTM3
FTH1
GLB1
LPL
ANKRD55
SDF4
MATN4
GBA
SLAMF9
GPR65
EEF1B2
ATF3
KCNMA1
CST7
CTSZ
ZNF618
CCL23
APBB2
RPS15A
RPL4
BRI3BP
USP12
NPM1
AC010422.3
CH25H
CCL3
SPP1
MAMDC2
RPL32
ARRDC4
ATP6V1F
NAGLU
Gene Signature: LAM
Weight:1	Weight:0
SPP1	CLEC10A
CHIT1	APOD
CHI3L1	FGL2
IL1RN	AREG
MMP9	ALOX5AP
PLA2G7	PHACTR1
APOC1	CFP
CTSD	CCL4L2
CAPG	LYVE1
FABP4	CCL2
CYP27A1	FCN1
APOE	FCER1A
FDX1
ACP5
LIPA
FABP5
CSTB

## Sheet: LAM
Gene Signature: LAM PMID: 31257031 Table S6
Weight:1
SPP1
CHIT1
CHI3L1
IL1RN
MMP9
PLA2G7
APOC1
CTSD
CAPG
FABP4
CYP27A1
APOE
FDX1
ACP5
LIPA
FABP5
CSTB
CCL18
CD36
GPNMB
SDC2
FBP1
CD9
RARRES1
TREM2
SCARB2
CTSL
LPL
LGALS3
CD52
ATP1B1
FUCA1
TIMP3
CTSB
PLD3
CALM3
RGCC
ALCAM
NUPR1
MGLL
ATP6V1F
LSP1
GLIPR2
ANXA2
CD68
IGSF6
BCAP31
CTSA
GUSB
LAMP1
DBI
PRDX1
ATP6V0D1
HSPA5
LINC01272
SPARC
SH3BGRL3
C15orf48
BAX
CD63
ASAH1
UCP2
CPM
LGALS1
BRI3
LILRB4
DNPH1
BSG
PHLDA1
CALR
HN1
ATP6AP1
GSTO1
ALDOA
FGR
DAB2
CTSZ
SMS
PLIN2
ZYX
HSPB1
LY6E
ATOX1
MSR1
TSC22D1
HM13
VIM
NDUFB9
LRPAP1
ANXA5
PTMS
LIMS1
P4HB
NOP10
A2M
PLEK
SDF2L1
M6PR
PSMA7
C1orf43
CD59
PDIA6
CYSTM1
STMN1
LINC00998
CITED2
FERMT3
S100A11
C9orf16
WDR1
SDS
SQSTM1
DHRS9
TGIF1
LGMN
USF2
AKR1B1
FKBP8
RHOC
ATP5G3
ACTR3
TMBIM6
ANXA11
LRP1
GRN
EIF4G2
NDUFAB1
H2AFY
VDAC1
MYDGF
LCP1
TIMM8B
LGALS9
LAMP2
PKM
FKBP1A
C4orf48
ATP6V1B2
GLUL
HSPA8
HEXB
CUTA
TUBA1B
MGAT1
PGAM1
ARHGDIA
TMED10
CTSS
SET
CLTA
TMEM230
PPDPF
LITAF
MYL6
LAMTOR5
CCDC88A
GAPDH
COX14
ENO1
CLDN5
PEBP1
CFL1
EVL
ARPC1B
SH3GLB1
SEPW1
PLBD1
BLVRB
SOD2
PGK1
PSAP
RAB1A
NCF2
RHEB
SDCBP
RNF7
TPP1
NENF
EIF5
TXN
RNH1
EIF5A
CHCHD2
2015-09-01
OSTC
FTL
ITGB2
NDUFB2
SERF2
APLP2
H2AFZ
BEX4
NDUFAF3
TIMM13
GPX4
ARHGAP18
PSMB6
CREG1
ARPC2
PSMA4
FLNA
SNRPB
ATP6V0E1
BLOC1S1
TMED9
IQGAP1
MSN
ACADVL
NAGK
EMP1
TFRC
UQCR10
TALDO1
YWHAQ
PRR13
C19orf53
LSM4
SNX3
YBX1
DYNLRB1
GUK1
TMEM59
FTH1
RAB2A
IFI6
RAB7A
LMAN2
PPP1CA
GYPC
PPIA
COX8A
ITGB1
MZT2B
KDELR2
UQCRFS1
GTF3A
DYNLL1
HMGN1
MINOS1
DSTN
VPS29
TIMP2
RNF13
PRDX6
TMEM147
NEDD8
CISD2
TPM4
COMT
SEC61B
PYURF
SH3BGRL
HLA-A
2007-09-01
CAPZA1
CDC37
AKR1A1
PFN1
COX5A
DDAH2
C11orf58
MGST3
CD164
UBE2I
POMP
DAD1
ATP5F1
CD53
TGOLN2
LAPTM5
HSBP1
TRAPPC1
CD99
ATP6V1G1
RABAC1
NDUFS6
GNAI3
TCEB1
SSR3
RTN4
PDIA3
CAT
ABRACL
ATP6AP2
SSU72
ATP6V0B
ACTB
TCEB2
CCL3
SYNGR2
GNG5
PHPT1
NDUFC2
MT1X
ARPC4
TMSB4X
NPC2
AP2S1
CHCHD10
LTA4H
MTPN
HSPE1
TYROBP
RGS1
SPI1
CDC42
ANAPC11
TUBA1A
MRPL20
ATRAID
SLIRP
CD44
MFSD1
ISCU
B2M
HNRNPC
OS9
STX7
HSP90B1
HMGN2
TSPO
NDUFA2
SF3B5
GRB2
PRDX3
RAB13
PRDX5
SERBP1
SUMO1
NDUFB4
RSL1D1
HCST
S100A6
ARL6IP1
HADHB
ENY2
NDUFS5
CORO1B
COX6A1
NDUFA13
YWHAZ
UQCRQ
CLIC1
CAP1
AP3S1
SPCS2
GPX1
AVPI1
MYL12A
INSIG1
MOB1A
ACTG1
IFNGR2
C6orf48
CD84
ATP5I
TRMT112
GDI2
SOD1
MARCKS
DNAJC8
UBE2L3
ATP5D
UQCRC2
TRAM1
SRP14
ATP1B3
DRAP1
MTDH
LRRFIP1
SNRPB2
LDHA
UBB
TPM3
GNAI2
ATP5A1
GLIPR1
AURKAIP1
EPB41L2
RHOG
OAZ1
PSMD8
UFC1
COX17
CYBA
HLA-C
UBE2D3
ATP5J2
COX6C
NDUFB7
ARPC5
COX7A2
TUBB
VAMP8
PSMB3
ATP5G1
TMED2
NDUFA1
CSDE1
ATP5E
PARK7
HLA-B
LAMTOR4
TPI1
DPP7
CALM1
CAPZA2
NDUFC1
EIF2S2
OST4
RNASET2
SELT
PRCP
GSTP1
ARF1
CECR1
C1QB
SUB1
ARPC3
TMA7
C14orf2
APRT
RAN
REEP5
SSR4
COX5B
SNRPE
NDUFA4
CANX
HSPA1A
PLEKHB2
GPSM3
SRP9
RBMX
WDR83OS
TAX1BP1
UBC
S100A9
ERH
OAZ2
MDH1
SMCO4
ZNF706
AP2M1
SCP2
DNAJB6
HNRNPA2B1
ST13
POLR2L
PQLC3
SLC25A3
PSMA1
PPT1
NDUFA6
FAM96A
C19orf70
RBM39
ATP5J
RNF181
NUCKS1
NABP1
ATP5B
JTB
GADD45GIP1
UBL5
HSP90AA1
ARHGDIB
NAA20
LAMTOR2
TMEM14C
TLN1
ID2
ANAPC16
CXCL16
RNF130
UQCR11
VKORC1
MRPL51
BNIP3L
SAMHD1
NDUFB8
DEK
NDUFB10
TACC1
GNAS
CD4
PRELID1
SARAF
H2AFJ
RAB11A
DYNLT1
SPCS1
SMDT1
LY96
RHOA
PLTP
EIF3I
RTFDC1
IFI27L2
NDUFA12
TTC3
NDFIP1
FAM49B
PA2G4
EDF1
FPR3
UQCRH
RBX1
SFT2D1
MORF4L1
SEC62
CLTC
COX6B1
FKBP2
COX7B
ACTR2
SNRPD2
SEC61G
TMEM219
COPE
ITLN1
C14orf166
RAB5C
MYL12B
SRI
ATP5O
C19orf43
TBCA
RBM3
COX7C
SLC25A5
RGS10
RAD23A
C1QC
LY86
CNBP
HLA-DMB
SUPT4H1
GSTK1
HINT1
CYCS
ESD
CTSH
HNRNPA1
CALM2
ATPIF1
CTSC
PGLS
RANBP1
TUFM
CAST
NDUFV2
YWHAB
COTL1
LAMTOR1
PABPC4
SPG21
PSMB1
SELK
PSME1
XRCC5
MYEOV2
TMBIM4
FXYD5
SSB
TSPAN4
TMEM50A
BRK1
NDUFB5
CD37
SNX10
SNX2
TMEM258
NDUFA3
GSN
TMEM167A
SKAP2
ATP5H
PSME2
DNAJA1
NAA38
HNRNPU
SSBP1
CPVL
CIB1
H3F3A
PPP4C
MS4A4A
PCBP1
PPIB
HIGD2A
ERP29
HNMT
HADHA
FUS
PRMT2
RGS2
CHURC1
XRCC6
SAMSN1
UBE2D2
LYZ
SNRPG
CAPZB
POLR1D
WASF2
CCT8
CXCL3
EIF1AX
DRAM2
DOK2
TBXAS1
SNX6
ATP5C1
FCGRT
USMG5
PTGES3
TMSB10
TCF25
TNFSF13B
GHITM
EIF4A1
PSMB2
C4orf3
SNU13
CSNK1A1
YWHAE
PSMG2
PRKAR1A
NCOA4
RP11-1143G9.4
EIF3K
MRPS21
MS4A7
ANKRD28
CSTA
MT2A
FIS1
SERPINB6
ARL6IP5
FCER1G
PAIP2
HCLS1
HNRNPA0
HLA-E
CHMP2A
VDAC2
NDUFB11
EIF3A
NPM1
PFDN5
ANP32B
FEZ2
COX4I1
RAP1A
LAPTM4A
ARL5A
TMEM165
SUMO3
CSNK2B
MGST2
NUP214
SCAF11
S100A10
CTNNB1
CIRBP
SPARCL1
RBM8A
ANXA1
C11orf31
IFNGR1
PILRA
C1orf162
SUMO2
EID1
MAP1LC3B
LMNA
ROCK1
CHMP1B
EIF3D
ARRB2
SERP1
GABARAPL2
HNRNPH1
NDUFA11
UBA52
SSR2
NACA
H2AFV
PCBP2
KTN1
NDUFB1
GMFG
SF3B6
SHFM1
ARF6
BST2
EEF2
ZFAND5
FYB
SLA
HMGB1
EIF1
PTMA
AHNAK
TYMP
CASP4
LINC00493
SLC40A1
C1QA
ATP5G2
CD47
ATP5L
ZEB2
VPS35
SAP18
SGK1
SSR1
ZFAS1
IQGAP2
COX7A2L
RAC1
UQCRB
VPS28
VIMP
NAP1L1
HNRNPK
SCAND1
TXNIP
PRPF38B
VAPA
TKT
SAT1
C5AR1
SFPQ
YWHAH
SERPINB1
EVI2A
HSD17B11
KHDRBS1
GPX3
LDHB
PLAUR
PSMB8
C3AR1
NDUFS7
HNRNPA3
LEPROT
EIF3L
CMPK1
VMP1
YBX3
C19orf60
TOMM7
MNDA
EIF4A2
SRSF7
DUSP1
SRSF2
MEAF6
REL
PYCARD
SEPP1
HNRNPDL
PAPOLA
EIF3H
SRSF11
CMTM6
SH3BP5
GNB2
CXCL2
CCL4
HSP90AB1
EIF3F
PNISR
SRSF5
DDX17
SON
DDX3X
AKAP13
LSM3
NR4A2
EIF3M
EEF1D
TOMM20
DPYSL2
HNRNPF
GLRX
WSB1
FN1
EIF3G
BTF3
VMO1
SESN1
CRIP1
GNB2L1
EIF4B
SEC11A
PTPRC
RSL24D1
TNFRSF1B
NCL
CCNI
CD163
FAU
HMGN3
SRRM1
N4BP2L2
C7orf73
SKP1
GPR183
PPP1CB
DUT
XBP1
SF3B1
PNRC1
THEMIS2
KCTD12
ARL6IP4
CARD16
H3F3B
CORO1A
CFD
TAGLN2
GADD45B
NEAT1
UBE2B
FNBP1
RWDD1
BTG1
ZFP36L1
HLA-DMA
PDK4
HERPUD1
PTPRE
IFITM3
COMMD6
CNPY3
CEBPB
PRRC2C
ATP2B1
TGFBI
AP1S2
TMEM123
PABPC1
NFE2L2
CREM
CXCR4
TPT1
EEF1A1
SRGN
EMP3
PPP1R15A
MRC1
EIF3E
CD74
CEBPD
EVI2B
ADIRF
UXT
ATF3
EEF1B2
VSIG4
DAZAP2
CLEC2B
UBXN1
CD302
RNF144B
THRAP3
NFKBIA
CCL3L3
KLF6
STXBP2
MRPL33
FCGR2A
DDX5
FOLR2
ITM2B
LGALS2
MYO1F
ZFP36L2
IFI16
POLR2J3
CCNL1
MCL1
MAT2A
SLC25A6
XIST
SMAP2
GPR34
CRTAP
LSM7
JUNB
JUN
SF1
MBNL1
VAMP2
HMGB2
LPAR6
FCGR2B
RSRP1
IL13RA1
CD86
AIF1
TIMP1
EZR
DCN
IL1B
MAFB
CD55
GLTSCR2
HLA-DRB5
CDKN1A
S100A4
CD14
RBPJ
SRSF3
SERPINA1
HLA-DRA
RNASE6
MAP3K8
HLA-DPA1
ATRX
NAMPT
CYBB
HLA-DRB1
C10orf54
TSC22D3
CKLF
MS4A6A
LST1
BTG2
EGR1
ETS2
MARCO
PFKFB3
FOS
RNASE1
ELF1
RHOB
ZFP36
KLF4
FCGBP
HLA-DPB1
HLA-DQA1
SOCS3
SYF2
CSF1R
RNF149
FKBP5
HLA-DQB1
IFITM2
GOLGA4
FOSB
DUSP2
TNFAIP3
CELF2
HBB
CXCL8
DDIT4
JAML
CLEC7A
BIRC3
CST3
IER2
ARRDC3
STK17B
MEF2C
KLF2
CLEC10A
APOD
FGL2
AREG
ALOX5AP
PHACTR1
CFP
CCL4L2
LYVE1
CCL2
FCN1
FCER1A

## Sheet: DExp
Gene Signature: Becker PMID: 26302899
Weight:-1	Weight:1
ADAM28	ALOX15
AIM2	ARRB1
ANKRD22	BZW2
APOBEC3A	CARD9
APOL1	CCL13
APOL3	CCL17
BATF2	CCL23
C1R	CD1A
C1S	CD1C
CCL19	CD1E
CD38	CDR2L
CD40	CHN2
CD80	CLEC4A
CFB	CLIC2
CLEC4D	CMTM8
CXCL10	CRIP1
CXCL9	CTSC
CYBB	DUSP22
DUSP10	EMILIN2
DUSP6	ESPNL
ETV7	F13A1
FAM49A	FOXQ1
FAM65B	FSCN1
FCGR1B	FZD2
FPR2	GALNTL4
GADD45G	GATM
GBP1	GPD1L
GBP2	GSTP1
GBP4	ITM2C
GBP5	KCNK6
GCH1	MAOA
GK	MAP4K1
GPR84	MAPKAPK3
GUCY1A3	MFNG
HERC5	MS4A6A
HESX1	NMNAT3
HLA-F	OSBPL7
IFI27	P2RY11
IFI35	PALLD
IFI44L	PAQR4
IFIH1	PELP1
IFIT2	PLAU
IFIT3	PON2
IFITM1	PPP1R14A
IFITM2	PTGS1
IL15	RAMP1
IL15RA	REPS2
IL32	RGS18
INHBA	RRS1
IRF1	S100A4
IRF7	SEC14L5
ISG15	SHPK
ISG20	SPINT2
ITGAL	TGFBI
ITGB7	TMEM97
LAG3	VCL
LAMP3	ZNF789
LIMK2
LRRK2
MUC1
MX1
NAMPT
NFKBIZ
OAS1
OAS2
OAS3
OASL
OPTN
PAG1
PARP14
PCNX
PDE4B
PIM1
PRKAR2B
PSMB9
PTGS2
RARRES3
RCN1
RHBDF2
RSAD2
SAT1
SCO2
2022-09-04
SERPING1
SLAMF7
SLC22A15
SLC25A28
SLC31A2
SLC6A12
SLC7A5
SNTB1
SNX10
SOCS3
SOD2
STAT1
STAT3
STX11
TAP1
TNFAIP6
TNFSF10
TRIM69
UBE2L6
USP18
VAMP5
WARS
XRN1

[truncated: 10 more sheets: HiClus, CorrNet, DiffInt, ViP, sViP, LM22-M1, LM22-M2, LM22-M0, Murray-M1, Murray-M2]
