# Supplementary material for: Machine learning identifies signatures of macrophage reactivity and tolerance that predict disease outcomes
Source: eBioMedicine. 2023 Jul 27;94:104719. doi: 10.1016/j.ebiom.2023.104719 (PMC10388732; doi:10.1016/j.ebiom.2023.104719)
Supplement: Supplemental Information 4 [file mmc4.xlsx]

## Sheet: C1
Genes												Reactome pathway analysis
PITX3	FNDC8	CCDC48	IRF2BP1	PTGER1	DAO	MUC3A	SLC28A1	PLEKHG3	HMX1			name	pValue	fdr
BMP10	DKK4	PDE9A	SSTR3	ADAM30	TNK1	PRDM11	DTX3	NEUROD2	F12			Vasopressin-like receptors	0.00716041	0.965618
CEACAM3	DISC1	ARSE	IGHD	TSSK2	FZD9	PKLR	CPNE7	DMWD	DMPK			Presynaptic depolarization and calcium channel opening	0.0102829	0.965618
FOXA2	C16orf42	GPRC5B	CYP4F2	TBX6	FSCN3	ECE2	ACCN4	NLGN3	LTK			NCAM1 interactions	0.01327	0.965618
CRTC1	TAPT1	HGFAC	GPR97	SOX21	ANKRD2	PDZD7	EVX1	THEG	MAT1A			Class B/2 (Secretin family receptors)	0.0208849	0.965618
CHRNA4	BMP8A	MAP2K2	FRMPD1	TGFB3	P2RX6	NEBL	OBSL1	KISS1	PDE3A			Voltage gated Potassium channels	0.0240754	0.965618
FOXJ1	FAIM2	BAZ1B	MOCS1	C20orf46	CDX2	BFSP2	RGN	IL18BP	C1orf222			RNF mutants show enhanced WNT signaling and proliferation	0.0255329	0.965618
MEPE	GPR173	IGLV2-11	EDN3	LSAMP	GRIK5	BCAS4	PRSS3	BMP1	CEMP1			GRB7 events in ERBB2 signaling	0.0271305	0.965618
EGFL7	PLXNB2	SMAD6	ARTN	CITED1	PDE4C	SLC26A1	PPT2	SLIT3	ABCC2			Peptide ligand-binding receptors	0.0279513	0.965618
CACNA1H	CLDN9	HAP1	SCNN1B	MEF2B	COL11A2	MUPCDH	KRT86	ADM2	DNASE1			Potassium Channels	0.0348989	0.965618
MPL	PLXNB3	SNTA1	BTNL3	PATZ1	DOCK6	LRDD	ANGPTL2	LOC100134410	EML3			Type I hemidesmosome assembly	0.0357121	0.965618
IVL	H6PD	AJAP1	WISP2	CAMK2B	IL1F6	RASSF7	LBP	ZNF335	FLJ22184			Highly sodium permeable acetylcholine nicotinic receptors	0.0413365	0.965618
SEMA6A	CACNG2	HIST1H1D	NR4A1	CDON	HIGD1B	SYDE1	TNRC4	EPB49	ARID1A			Interaction between L1 and Ankyrins	0.0456959	0.965618
PAPPA	KIAA0509	NXPH3	GALR3	PDE6A	VPREB3	NRG1	ARHGEF4	HNF1B	EGFR			Defective AVP does not bind AVPR1A,B and causes neurohypophyseal diabetes insipidus (NDI)	0.0518389	0.965618
PCBP3	FGF6	HAPLN2	HIP1R	NPHP4	DUSP21	GRIN1	MAP3K9	PLLP	C3orf32			Tachykinin receptors bind tachykinins	0.0518626	0.965618
TCF3	SERPINA3	APOBEC2	SLC7A4	FGF21	KIAA1660	C9orf116	LOC440792	SEMA4F	DSCR4			ECM proteoglycans	0.0560533	0.965618
LOC91316	IGL@	PAX4	NXPH4	DOC2B	OSBP2	SGK2	CDY1	TYRO3	GNRH2			Synaptic adhesion-like molecules	0.0594079	0.965618
BRF1	GIPR	LOC652821	KLK13	TMPRSS2	LY6D	LOC90379	PIWIL2	PRELP	PTPRH			Presynaptic nicotinic acetylcholine receptors	0.0605256	0.965618
UBE2D4	LRRC20	ATP2B2	GATA1	CD248	IL9R	HOXD10	C2orf55	GABRQ	PKP3			Nuclear Receptor transcription pathway	0.0616802	0.965618
KLHDC8A	CCKAR	SLC13A3	LOC100134294	LOC100133432	C16orf67	TENC1	GNAT1	DNASE1L2	NOX5			Ligand-receptor interactions	0.0739394	0.965618
ANTXR1	RBMXL2	SPG20	FLJ21062	FBLN1	ASCL1	GIT1	CHERP	CD6	PLCG1
LEFTY1	NCOR2	PCDHA3	TSKS	CHRND	SRC	FOXN1	OPCML	HPX	HFE
KIAA0892	FSTL3	OR2H2	KCNH4	CEACAM1	HSD17B2	ETV2	PRRG3	FUT2	ACAN
PDIA2	AFF2	TMPRSS6	RHOD	PITPNM3	TBCD	FUT6	JRK	ARHGEF16	DBH
NPPA	TOM1L2	LOC286434	SLC38A3	PTPRN2	CHRM5	AQP5	NGF	RUNX2	EXTL1
COL13A1	RCVRN	DLEC1	SPAG11A	BMP7	GNMT	ATP4A	TUB	SMCP	SCRT1
LILRA5	SCAPER	TCF7L1	RPL3L	ELA3B	CACNA1F	ANK1	IGH@	FTCD	IGF2AS
KCNQ1DN	DES	C12orf47	KIAA1609	PMS2L11	ZNF467	USF2	EPS8L3	DKFZP434A062	RHAG
GPC1	MGAT3	TTC22	LZTS1	GJB3	SLC4A3	STRA6	VIPR2	FLJ12616	GRIP2
SOD3	RHBDD3	HCRT	FAM38B	IVD	MYL3	CSDA	HSPB6	MSTP9	FOXC2
CDH2	CD177	PRKCQ	HAO2	MAP3K10	ARVCF	C11orf16	PLCB1	DDN	NEU3
RARG	GRK1	PRSS1	ITIH4	AMN	JMJD2B	TMEM59L	SERPINA4	EML2	EDA
GFRA3	CACNG4	GNG7	SRPK3	C15orf2	C9orf45	ITGB4	GAGE12B	PRRX2	CDKN2D
TSP50	IGHG1	GPRC5C	TPSAB1	MFAP4	BSPRY	KIAA1614	NCAPH2	ACR	TLE2
CLTCL1	SLC9A3	NENF	TFF2	MALL	BCAM	HBB	CNTNAP2	IHH	N4BP2L1
C19orf57	CNTNAP1	METTL10	EMID1	PSMD4	AMHR2	WSCD1	POU3F1	LOC399904	KIAA1654
SERPINB13	KCNN3	SILV	CCDC70	GPR4	FOLH1	ADAM19	SOX10	TMEM92	DNAI2
SLC22A11	PRKCG	IGHA1	PROP1	CRIP2	EPHB3	CRYBB3	MYBPC2	ETV4	FOXD3
MYCL1	RGS11	FLJ10490	SLC34A1	BAIAP3	PTPRD	DNMT3L	KHSRP	UBE2I	BPY2
PHF20	CAMKV	REN	WNT6	PAX3	GSK3A	FGFR2	TMOD1	PAGE1	KRT2
TEF	PRSS2	PRM2	EPHA4	CPZ	THSD4	NOTCH3	TBX2	MLXIPL	CRLF1
PPFIA3	MMP11	PAPPA2	CBX2	PGLYRP4	CYP4A11	CKAP2	LOC92249	DSCAM	ADD2
TCL1A	CA12	EMX1	AKAP7	TRIM62	CCDC85B	GPR161	CARD10	SLIT2	KRT81
EPB41L4A	HBQ1	RBM12B	EPHA2	CDH7	CELP	SFN	NRL	AQP7	MGC29506
ITPK1	ACTL6B	PRDM14	KRT75	SLC5A2	OGFOD2	CA9	GNAO1	TPSD1	BEST2
GPR56	CSDC2	PNPLA2	CELSR3	SLC6A3	SST	TNFRSF25	PHLDB1	PLEKHG6	PPP2R4
MFSD7	NOS1	ACSBG1	KLK1	SMR3A	CACNA1I	NOX1	GAGE12F	CDC42EP4	P2RX2
RS1	SLC5A1	COX7A1	GDF9	OXT	CASR	BAI1	LRCH4	PCDHGA10	SULF1
AP4S1	HBA1	FAT2	C7orf10	SLC28A2	HR44	TRIM15	SULT4A1	GPR135	ZNHIT2
KLF15	KSR1	CYP2A6	COL17A1	KIR2DL1	SPP2	ESR2	C20orf149	PDCD1	GAGE1
LYPLA2	MAPK8IP3	PSG6	TACR3	BZRPL1	C9orf53	CACNG1	TG	TULP2	PRKG1
C1QL1	E2F1	PRPH2	NUP214	SEMA3B	TRIO	CHST3	TACR1	CACNB1	NCR2
TBX5	RAMP3	PLG	GHRHR	NCR1	SPTBN5	PRODH	DLK2	RGS6	CSPG5
KIFC3	GRP	KRT23	IQCA	PVRL1	E2F4	NDRG2	AGTRL1	KRT14	FRMD1
MEGF6	CABP2	PGC	SPANXA1	SPTB	PGLYRP1	SCN3B	DNAJA4	KIR2DL3	LRRC3
DRD2	E2F2	CHODL	C1orf89	ADCY1	LOC100130809	FAM46C	GJA8	APOL5	KCNQ2
TNXB	HPN	FKBP8	RBP4	YPEL1	KRT18P50	HSFX1	ANXA8	FLJ33790	MDS1
PAX5	SCNN1A	CDK2	PTGER3	KIR3DX1	SEZ6L	BCL2	EPS8L1	BCAN	WFDC1
F2	MYBL2	PRDM12	ALOX12P2	CA5A	CNTN2	FOXI1	LRRN2	PCDHB6	INPP4A
ABCC6	BCL7A	CAPN9	LOC541469	ZBTB7A	LOC200383	PYGM	KLK3	WDR62	TCF7
PAEP	KIAA0195	SIT1	PAX1	AMBN	DAB1	KIRREL	TMPRSS4	LOC728564	CLDN17
GABRR2	ST3GAL4	MST1	KREMEN2	OPRL1	CYP17A1	SEMA7A	ADCY9	OLFM1	ARR3
LRRC23	C6orf15	AQP6	DPEP1	RASGRP2	KCNS1	OPN1SW	CIDEA	CSH1	CADM3
RGS14	TUBB4Q	CASQ2	BMPR1B	AIRE	GNG13	HS6ST1	IGF2	CACNA1G	BDKRB2
FOXF2	EVPL	TLX2	ZNF215	CSNK1E	PHF2	CALML3	ZNF428	UCP3	GATA2
MCF2L	MAPT	SLC25A10	FOXH1	LOC100129015	TREML2	FUT1	MTMR8	CXCR3	TJP3
TROAP	MBD3	GJB4	LY6G6C	GRM4	WISP1	ALPP	CCL16	MLC1	KCNC1
LTA	EPX	DDR1	KLK6	HNF1A	AAK1	CDKN1C	PCDHGA3	CRAT	IL1RL1
IGHM	HDAC11	HOXB1	OR10C1	CDC14B	NTRK1	IGFALS	WNT3	TRMT1	MYO7B
SNTB2	TRIM17	LOC100127899	APOD	CIDEC	TNNC2	PRDM8	CLDN11	DST	GRM7
ANKRD53	GPR17	RRP12	S1PR5	LTB4R2	PRLH	SYT5	SHANK1	PHLPPL	ACSM1
BOK	DHRS2	GRK5	TSPY1	HECW1	GABBR2	PLEKHA6	SLC25A37	TFAP4	C20orf10
C8A	ARHGAP28	CER1	PACSIN3	DNAH9	HOXA5	HOXB5	COX6A2	FLJ14100	PLA2G6
FNDC4	SFTPC	GDF3	TBC1D29	SLC22A13	UGT1A1	PTN	NT5M	NLE1	SLC6A4
MYOG	PKNOX2	NTN1	PCDHB11	JAG2	PLA2G10	C20orf195	FASN	RAX	NEIL1
KLK10	POLDIP3	FCN2	GNG3	NTSR2	SCLY	KHK	VENTXP1	SEMA6C	XDH
HPCAL4	KLF9	VPRBP	SMARCD1	HR	ALOXE3	WIZ	RUNX1T1	GAS8	CRX
SLC1A7	SCN4A	AHDC1	MTAP	NDUFA2	GPR12	RXFP3	ADAM11	CAPN5	AGRN
ADAM12	PCDH1	MB	GRIN2C	CDH18	REST	C1orf165	RP13-401N8.2	NCAM1	PAK3
C10orf95	MXRA8	CAMK4	SLC22A6	TM4SF5	LIMK1	MYBPC3	MAGED4	LOC57228	KIR2DL4
KLK5	TAL1	C1orf68	HIST1H1A	NGB	DCHS1	L3MBTL	HHLA1	SLPI	GPRC5D
KLK8	TFF1	MCAM	TLL2	CRYBB2	FUT3	LMO3	MAPK8IP2	PKP2	PXDN
ACSM2A	OTOR	CNTD2	C17orf88	TNK2	C3orf27	CLDN4	EXTL3	GLT8D2	GRRP1
MAGEC2	C6orf26	ARFRP1	GPR39	POU5F1P3	GADD45GIP1	EPHB1	MUC5AC	ACVR1B	GUCA2A
CYP2E1	BEGAIN	DIO2	ELN	FLJ13310	HRH3	C16orf59	CSPG4LYP1	C20orf39	ADAMTS7
FN3K	MLN	LLGL1	THBS4	RNF43	CLCNKB	NAGLU	RBM19	ZNF444	TKTL1
USP2	CCIN	ATP1A3	FXYD5	TAOK2	ALOX12B	PLCB2	GLB1L2	CACNA1A	CPLX3
ZBTB17	LOC728361	CRHR2	ADRA1D	MT1G	FXYD3	LOC100128843	ITPR3	CSH2	SLC22A8
SCTR	KLK11	MC1R	EPB41	LHX3	FOXN3	NCLN	SSX5	LIME1	DDR2
CCDC134	BRSK2	TTR	KCNN1	CPN1	CRYGA	COL1A1	ZNF419	PACRG	GAST
HBE1	KCTD15	CDH16	CIITA	GPX2	MEG3	PYCR1	ALPPL2	B3GNT3	HOXD13
RAP2A	COL9A1	NOVA2	GFRA4	FLOT2	PPY2	MYH14	POMC	IL1RL2	hCG_2003956
ZNF771	SYT13	F10	GJB5	GRID2	SERPINA2	GP2	PCDH21	C22orf31	OPN1LW
CORT	KANK3	SGCA	ENTPD4	DUS2L	SCN2A	DUX1	MUC16	KIAA0427	BMP15
PRX	DUSP26	WNT1	FLJ11292	CLIP3	ISG20L2	LOC100128443	PPIL6	PAK4	CDH15
CDK5R1	TFDP3	PDZK1IP1	CETN1	EGR4	SLC12A3	C2orf54	DDAH2	OMP	SULT2A1
PRKCE	FGF18	SULT2B1	GBX1	LDB3	GAP43	WNT4	DCN	CBLC	CNR1
SH2B1	PIB5PA	SMARCA4	NCDN	SLC13A2	DYRK1B	FLJ13236	CRYBA2	HIST1H4G	ACACB
EPHX2	PRAMEF1	INHA	KIR3DL2	CCNO	MMP24	NR5A1	ROBO4	KIAA1772	FGF16
SEMA4G	DDEFL1	SPANXB1	ADH6	STAB2	CTRC	CRHR1	FAM83E	A1CF	CABIN1
IGFBP5	GDF2	BAIAP2	RIMS1	MUC2	ITIH1	LOC220077	SSX3	CRYAA	VGLL1
CROCC	MPP2	TEX11	HIC2	TGM1	SPAG11B	TBC1D2B	TRPM8	NPY	ARHGEF15
BGN	CASZ1	SAMD4B	HTR6	CASP2	SEMA3F	LOC100129500	SLC1A6	KIFC1	GP9
CDH11	TRAF4	PPIL2	DPYSL4	DKFZP761N09121	OR1D4	IRF4	PYY	PCSK6	C1orf20
NAT8	PPP1R2P9	SYNJ2	STC1	INS	GFRA2	ART1	OPRD1	ZBTB7B	MYO19
MTHFR	HOXD3	PTPRT	SLC5A5	CNGB1	FAM107A	TRPM6	SMTN	APOA1	ACOX1
MMP23A	BICC1	CNTN1	U2AF2	DKFZp434K191	BMP4	ACTG2	LENEP	KCNQ4	RAB3IL1
LOC727901	MYH13	HRBL	C8orf17	SPINK2	KCNH1	CYP2J2	ALDH3A1	PLEKHA4	PCDHA10
CXorf27	GPR32	TLE6	LOC728137	CTDSPL	MLL2	MMP17	POU6F1	PNMA3	MMP25
TCAP	TCP10	INSL3	ADAMTSL2	CREB3L1	PHOX2A	LAMC3	CABP1	LHX1	TCL1B
SEC14L3	GJA4	FBLN2	LOXL2	PDGFRB	ZNF224	LPAR3	AFF1	ABO	PLA2G2E
RCE1	PIGO	DSCC1	RBM9	ZNF536	GRPR	RGR	SPANXC	DDX28	NNAT
FLJ14126	RNF40	NR1D1	PIGR	MAST2	H2AFB1	RSHL1	WWC1	OXTR	LOC284352
HTR1A	KIR2DL2	KLF1	F5	MLLT1	L1CAM	ETV1	AQP1	AFF3	MMP15
AVP	DCT	SYNGR4	SLC35C1	OXCT2	CHAD	LRRC50	NOS1AP	FBXL18	KCNQ3
VIL1	RP1-21O18.1	PPP1R1A	PAWR	ANGPT4	TMEM204	RTDR1	SLC6A9	SLC13A4	ITGB1BP3
POU5F1	KCNH2	NRAP	KIF1C	ABCC8	DLGAP4	LARGE	NEUROG3	OR1E1	ODF1
KLRG1	SEC14L4	HOXB8	LOC100130648	UPK3A	PRY	HOXD9	SOCS3	PCOLCE	PNMT
TNNI1	EFNA2	SPEF1	PCDHA6	MERTK	GUCY2D	C17orf53	IL8	GCM1	SLC4A1
RLBP1	PRRG2	LEPREL1	CENTG1	SLC19A1	PKP1	FKBP10	CYB561	KCNJ8	PTPN21
LRRC17	CMA1	WWOX	SLIT1	MAPK11	GCAT	NR2F6	CYP21A2	B3GNT4	HTR4
LDLR	FASLG	GRLF1	CCL25	APOA4	UGT2B28	GDPD2	C18orf22	ONECUT2	ELA3A
MEX3D	ZER1	C12orf39	RAGE	PAX7	CNNM2	MBP	CREBBP	LOC147343	NR2E3
LCN2	GUCA2B	JAM2	NFATC4	GIPC1	PTK7	SIX5	MGC31957	WDR55	HOXB9
NKAIN1	CCDC57	BMP8B	HNF4A	GUCA1B	PRKCZ	IL25	LRP3	LUZP4	FAM75A1
MOS	CLCN4	DLG3	PHKG1	KCNC4	ESRRB	GLRA2	NUP88	KCNIP1	SERHL
PRG2	KLK14	PFDN4	CDX4	FLJ20699	ZNRF4	PSG1	CTAG2	SYT12	ALPI
FLJ12547	FOXD1	EHD2	NOS3	SMAD3	FASTK	CD19	LIPE	GCK	FGFBP1
PLSCR3	CCHCR1	TP73	ADARB1	H2AFX	RAB26	SYNGR1	PCDHB12	ACTL7A	GDF15
GTPBP1	THNSL2	PAX2	MAP2	MSI1	LMO1	TPSG1	EFNB2	MAP4K1	TGM2
AGXT	POLG	TBC1D1	LRRC8E	CETP	CHRNE	LOC100129141	PPY	CC2D1A	GP1BB
C7orf28A	CHRNB2	KCNG1	PFKFB1	PAX8	DGKQ	ADAM5P	SLC22A17	FZD8	PCDH12
CXCR5	WIT1	DUSP9	CDC25A	NR6A1	LRP6	TNNT3	IFNA1	RDH5	FOXG1
PGAM2	JPH3	CHRD	GJC1	RP11-114G1.1	SKAP1	GPR25	DOK4	AP1M2	ZC3H7B
NPPC	TSHZ2	HTR1B	AMACR	CXCL12	SIM2	ZDHHC8P	SIX1	GRIN2D	ERG
CRYAB	CHRNA3	DNAI1	ZNF143	RAI1	SEMA5A	KCNJ4	MC2R	RARRES2	KCNAB3
DPF1	RIPK4	C9orf7	CKMT1A	SHANK2	CAMK2A	C6	CEND1	TPO	GZMM
TRADD	SLC8A2	AEBP1	DRP2	CDT1	OR10H1	KLK2	CLCNKA	ELK1	HTR3B
PRR7	KEL	CASKIN2	CALCA	C4A	ZBP1	LOC729623	TNPO2	PCSK1N	C19orf36
C19orf21	AQP3	TNXA	MORN1	SPN	CKM	SYNPO	SNX1	ADORA1	FAM30A
RAB36	TAC3	PKMYT1	TREH	TULP1	SARDH	THY1	HSD11B2	LTBP4	SERPINC1
SARM1	C3orf36	POU3F3	TJAP1	MAPK8IP1	CALD1	C10orf116	IGK@	LAMA1	SPDEF
HTR7P	LOC729580	HLA-DOA	GPR52	VPS45	HRC	RP5-1077B9.4	LBX1	EFNA1	MXRA5
DRD4	BAZ2A	TNFRSF13B	CRCT1	DLX2	SQSTM1	MYO15A	CDSN	ABCB9	LOC100131509
TBX10	ACSL6	COMP	VCX2	TGFA	NUAK1	CKMT2	RBPJL	INSR	GRTP1
C21orf2	GAL7	GRK4	NPAS1	SHFM3P1	ADRBK1	GBA	EHMT2	CST8	HOXA6
C22orf24	CSAG2	PDE11A	KLK12	FANCC	NPTXR	FGFR4	SOX4	TBXA2R	NRXN3
ABCA2	ITGB6	TSSK1A	PTMS	PNLIPRP1	PIGQ	MTA2	C6orf27	ACCN3	RET
POFUT2	ILVBL	PYY2	FBP2	PGM5	GJA5	POU5F1P1	TMEM121	GRIA1	LOC100129503
CREBZF	TPPP3	C8orf39	CD24	ARHGDIA	OR1G1	ZNF219	GRIA4	B3GALT5	HOXC8
PCDHGA1	C19orf15	HEYL	MAST1	UTF1	LOX	MED16	FLJ23185	P2RY4	KCNQ1
C14orf172	GLP2R	CAV3	GCKR	RAC3	RAE1	LOC100133896	MAPK4	DNAH3	CALY
NTF3	CD8B	PKD1	RAB3D	EDNRA	YSK4	PRB1	FRAP1	RARA	SGSM2
LMX1B	DLGAP2	HOXD12	MIA	DNALI1	ACSM5	NCR3	GNRHR	HCFC1R1	MUC8
CYR61	RAB3A	NRXN2	HTR1D	CYP46A1	UPK2	ECEL1	CLCN2	CYP2C9	MYBPH
LOC400084	APOC4	PI3	PRB2	TUSC2	PSG9	SPPL2B	PRSS7	ARSD	ALS2CL
OR10J1	TNS4	KIF1A	WFDC2	TBX4	SLN	VAX2	STK11	CCL21	KCNJ6
TRIM29	ALDOB	GCGR	FAM153A	C16orf71	CRYGC	DNTT	GPATCH4	GRAP2	CST1
NTN2L	RUNX1	FLJ00049	UCP1	ANGPTL7	CD79B	PCGF2	RNASE3	HIST1H2BM	S1PR2
HOXB7	LAGE3	OR2S2	SPIB	COLEC11	RARB	HOXD4	POLRMT	RIBC2	TUBB3
TRIM2	SLC9A3R2	ALX4	SLC22A14	AQP2	AKT2	MPPED1	SMG6	CTRB2	SPEG
ZFP36L1	FAM155B	GBX2	C9orf127	NPAS3	TNR	FXYD1	CLDN3	LOC100133778	SAMD4A
AMH	SIGLEC8	NPC1L1	FOXE1	COL14A1	HMGCS2	GPR162	FOXB1	NKX3-1	FMO2
HOXA3	EFS	SDK2	TEX28	CENTB1	DLC1	GNAZ	C8orf30A	SCNN1D	PYCRL
RHBDL1	ACHE	B9D1	TH	ZMYND10	HSAJ2425	SH2D3A	LECT1	ZRSR1	NKX2-8
LRP5	LOC100130955	TCL6	RICS	FLJ12355	MZF1	PADI1	APC2	MYLPF	LRIT1
XCR1	NTHL1	FERMT1	VNN3	RNF122	GJA9	ARHGAP6	DOHH	LOC442715	IFT122
FAM102A	DPF3	AP3B2	SPTBN2	ADAMTS13	MLL4	C1orf175	AVPR1A	PURA	LOC442421
ANGPT1	SLC14A2	STK38	EPOR	PDGFB	LYPLA2P1	STK16	CYP2D6	HBZ	BCAS3
IL12A	SLC16A8	GJC2	FLJ20184	MPZ	HSF4	FARS2	ADAMTS8	TREX2	ALDH1A3
PLAC4	B9D2	CYP2F1	NEUROG2	A4GALT	FLJ14082	CAPN10	ICOSLG	PDPK1	CHD5
GJA3	SPRR1A	KRTAP5-9	BRD7P3	IRGC	JAK3	PARD3	PLA2G2D	LOC728263	CA5B
SRCAP	KCNJ10	NR1I2	MFAP5	TMEM151B	LAMA4	PCDHGA12	LHB	TYMS	CPS1
FGF3	TEAD4	KRT19P2	GPR31	HSPB2	CLDN6	SEC14L2	CCDC9	RDH16	DCAKD
RAP1GAP	C1orf105	PDE7B	LHX5	C8B	KIAA0495	PADI4	ATP2A1	POPDC2	KNG1
CELSR2	SOX15	KIAA1045	IGKC	REEP2	PSG7	PDE6G	PLA2G3	KRT17	NPAS2
TGM3	GAGE3	LOC390561	APOC3	PRAMEF11	LIM2	NRSN2	PVR	LAMC2	DKFZP566E164
ASMTL	NYX	GSTTP1	2023-09-09	FZD5	KCNJ15	C6orf134	PTCH2	ZNF440	ECE1
SLC17A3	CXorf36	KLHL25	IQSEC2	AMBP	MVK	TMPRSS5	TRIM3	FLJ22659	PLIN
ARC	GRIK4	TNFSF11	LFNG	WDTC1	ST8SIA2	MBOAT7	PYGO1	KIAA1751	PSG4
AZGP1	SNCG	ACAA2	OR1F2P	ITGA2B	FHOD3	LGI2	NUDCD3	RBMY2FP	PDE4D
BHMT	KIR2DS4	TP63	MFNG	DNM2	LOC652493	IL11	DLG4	MIP	RPS6
HMG20B	WNT7B	CALML5	KLHL11	KIAA0913	C19orf6	NTRK3	GNG4	BTNL8	OR2C1
HLF	OVGP1	NFIB	DDX51	RECQL4	SLC6A11	VTCN1	IGLJ3	HUMBINDC	FLJ22795
FRZB	EFNB3	GPR37L1	INTS1	UBE3A	GLP1R	PON1	DAPK2	PDLIM3	PLUNC
INSL6	RERE	PTPRF	PNMA2	GAL3ST1	CNOT2	ADCY6	FER1L4	KHDRBS2	IGSF9B
TACSTD2	CACNB2	CDH4	TFEB	FBXO24	FLJ20309	NKX2-1	GBA3	SGK269	TFR2
IRS4	SERPINB10	AGPAT2	ACTL8	WNT10B	FBXL2	LOC100133585	MC3R	SOAT2	DOC2A
CHPF	HRASLS2	CDC2L5	POU4F3	AANAT	GRIP1	MASP2	TERT	TTLL3	SOCS1
AVPR2	GABRA1	SLC6A7	SCGB1A1	APBA1	OTUB1	LOC100134018	ASIP	ENDOGL1	USP29
BUB1	MBL1P1	DNAH17	C6orf54	PAQR4	FABP1	HIST1H2BN	UPK1B	DGCR6L	DUOX2
KCNJ5	EFHD1	LCN1	OTOF	ATF5	IKBKG	POU2F2	DDX31	MYO5A	ACCN1
CCL11	C16orf57	NFKBIL2	AVPR1B	CEL	TAZ	CHRM4	RTEL1	SCARA3	REM1
MUC5B	BCL2L10	TM6SF2	EDN2	NTNG1	DKFZP434P211	LOC100131825	HIC1	YY2	TUBGCP2
BARX1	HAND1	CA14	MAP1A	KCTD17	TRBC1	LOC92973	CHRM2	DCBLD2	CCR10
TRA@	CLTB	RBMY1A1	CYP3A43	AKAP6	RPL10	C6orf25	GNB3	CRMP1	ETNK2
CLCA1	ADRA2C	PDLIM7	SFTPB	GML	YBX1	MINK1	DRD5	BC37295_3	PDXP
GDPD5	CHGA	DLX4	SRF	DHRS12	KLHL3	DBP	CYP2A7	KRT9	C11orf80
MPPE1	GHSR	JMJD4	FSTL4	MYCN	SNED1	PPP2R2B	ROS1	LOC100134089	DLG5
PART1	DENND2A	C3orf18	GAS2L1	COL7A1	SPHK2	NFIX	GNB1L	ARS2	C1orf34
ZBTB32	HSHUR7SEQ	SYN3	EPB41L4B	CILP	WDR59	MUC3B	SLC12A4	OPRM1	ADAMTS12
TP53I11	TSPAN1	ALX3	CALB2	SCN10A	MED24	KIR2DS3	COL18A1	COL6A1	PHF1
EDIL3	DUX4	CPSF1	CPA4	IL27RA	MATN4	LDOC1	FAM55D	ODZ3	C5orf4
IGLL1	LBR	ACRV1	NADK	SF3A2	KRT35	RRP9	AGRP	GPR153	PRPH
TMED9	GABRE	DDX25	MT4	GOLIM4	OR2F1	LOC100129068	HES2	RBM35B	IL13
MYOZ3	SCGN	PRKACA	IL17RC	SCARB1	FAM3A	KRT37	CLSTN2	LY6G6D	CADM4
BDKRB1	PRG3	IGLL3	VARS	FLJ22596	KRTAP5-8	SLC45A2	TEKT2	GNL3L	C20orf27
PLVAP	GUCY2F	TRPV4	KRT19	HGC6.3	KIAA1467	IL19	BARX2	EPM2A	C4BPA
SLC6A13	VSX1	EFNB1	PDX1	LOC100127887	CNGB3	MOG	TXNL4A	TLX3	CHIA
KRT3	KCNAB1	ACVR2B	APLP1	NEUROD4	CIB2	SNX26	KIR2DL5A	ERBB2	SLC39A2
SNTG2	CACNA1B	MYO10	VGF	MMP19	CD3G	NPAL2	UMOD	DGCR2	TSNAXIP1
SCAMP5	PF4	HBG1	LARP5	C12orf32	FGFR1OP	NR0B2	MED14	ETV3	EPN2
KLK7	GLI2	ADRA1B	PODXL2	ARSF	HIST1H1E	FMOD	TEX13A	MYL7	SETDB1
GRM2	DLX5	GPR3	GUK1	COL5A3	CST5	NID2	POL3S	FLJ12986	ARHGDIG
S100A5	ITGAM	CHRNA6	DKKL1	LILRP2	KRT8P12	OBP2A	APBB1	SH3PXD2A	SOX14
CFB	JPH2	ANXA13	ZFYVE9	PITX1	GPX5	SSTR4	VAC14	NPR2	SLC26A10
DIO3	KCNK3	GNAS	MYF6	HP	PHEX	LOC100101116	MAPK12	PTCH1	CARD14
VPS16	KCNJ12	CTRB1	MGP	ESR1	OGFR	LRRC15	PLCH2	SPRR3	NRG2
RGS12	ERAF	GNA11	SOX2	ADAM28	OVOL2	EPO	PZP	CLEC1B	ARHGEF12
SLC22A7	2023-09-04	METRN	CLTA	BICD1	PQBP1	DZIP1	KCND3	SLURP1	KRT8
HSPG2	TIGD1L	NUDT7	IDUA	BZRAP1	PCDHB3	FZD4	SPAG6	ARMC7	VENTX
UBOX5	IKZF4	IRX4	C11orf9	ATP8A2	GABRB3	KCNB2	IFNB1	CCDC33	FAM115A
ZNF518A	SLC7A1	PPP2CB	IL12RB1	SPINK4	CCRK	TEK	C9orf61	CACNB3	PRODH2
CLCN7	HCG2P7	TSC22D4	MOSPD3	CEACAM7	TCF20	CRYBA4	CCDC87	KCNH6	NDOR1
GPR110	PTPN3	POLR2A	IL5RA	GRIK3	POLR2L	ATP10B	DCC	SLC6A5	POU5F1P4
CST2	B4GALT2	ZSWIM1	LPO	FCN3	IL17B	OR1D2	SV2A	EFNA3	SLC9A2
PLCE1	SAG	GJB1	HOXC11	HYAL1	RPRM	GABRB2	VAV2	LOC400506	HRK
MAP3K7IP1	AXIN1	PDCD6	C5orf23	CHST10	FGF14	LRRC48	CLN3	C6orf108	HIF3A
RAB11B	GSTM5	LOC100128008	THRB	APOBEC3G	PAK7	MYT1	C15orf31	LOC157627	SPINK5
RHOF	ARMC6	FCGR2C	PAOX	LOC390688	PRB3	RND2	CDC42EP1	NFATC1	MT3
ADCY3	ZCCHC14	RBPMS	PDLIM4	CNR2	RAB6B	C4orf10	LPHN1	DMBT1	TSPAN5
C3orf51	RECQL5	DCHS2	YIPF2	CEP250	BFSP1	LCT	SEMA3G	FLJ21865	ATXN2L
GFAP	TNFAIP1	ZNF556	HCRTR1	NMUR1	DKFZP586H2123	HES1	MGAT5	HAND2	C6orf208
ATHL1	CYP1A2	NHLH2	NR2F1	HOXB13	VIPR1	MYH11	FXYD7	MAP2K7	STMN4
KCNA1	MPG	CTSG	CCDC19	FEZ1	IGKV4-1	SCAMP2	PRAMEF10	MAL	PCDH17
ZMYND8	SURF2	DDC	HPCA	LALBA	C10orf2	ATP5G2	PDE4A	DNAJC4	EPHA1
LAD1	ATAD4	EDA2R	INSRR	TFAP2A	IL1RAPL2	KCNJ9	TRRAP	PRO1768	RXRG
GSTA1	OSGIN1	PLXNB1	PTPN1	CXCL14	GDF11	RORC	KCNE2	NKX6-1	NPPB
TNS1	KRT85	SLC25A23	SYN1	NFASC	USH1C	RGS3	REG3A	MGC3771	LOXL1
RFX2	SLC24A2	ATOH1	PON3	P53AIP1	CSHL1	HIST1H1B	TRPC7	SIRT3	OR3A3
MAPK8	LOC100128570	EPHB4	HSPC072	LOC100131062	CCNJL	GGTLC1	ADAM20	C21orf77	HIST1H1T
CYHR1	PCYT1B	C6orf124	LOC648852	CAP2	MDC1	MUC13	GAS1	ACTN3	SVEP1
DBC1	CHRNA2	SCN2B	ADAM22	RHBG	MCHR1	FUT7	ABCB6	TGM4	LOC145899
FBN1	PCDHA2	ZIM2	TNFRSF10C	SLC16A3	NME4	CCL27	ELAC2	LOC730031	F11
ADRB1	TUBB2C	ELF3	B3GNTL1	HIST1H4A	C14orf131	TNNI3	C15orf49	PDZD3	PRKAR2A
RANBP17	CD22	ITGA8	ROR1	MKL1	SLC12A9	B4GALT1	MDFI	CCDC101	FBXL7
CROCCL2	SLC12A5	KCNA2	RAB15	SSTR5	ZZEF1	CENPO	LMNA	FGFR3	TRAF2
STX10	CRISP1	CTNNA3	RBM	THRA	CSNK1G1	SELENBP1	PCDH7	CACNA2D2	LTC4S
CA1	CNOT3	GALNT10	FAM90A1	COBLL1	OBSCN	TACR2	LOC100131005	PRAMEF12	PPP5C
MAP4	BUD31	UST	P2RY2	STOML1	PHKA2	COL6A2	GFOD2	NPFFR1	C1orf61
CCDC28B	MID1	SLC25A42	PPP2R5A	WNT11	EYA2	AGER	RUNDC3A	ATP2B3	MGC4294
RCC1	HADHA	PLCD1	PLEKHH3	SV2B	TBX1	NTRK2	CCDC64	CBFA2T2	UBE2O
UPK1A	DAPK3	POF1B	RAMP2	HSD17B1	TRO	ZNF434	SPIN2A	MPP6	EPB42
TFAP2C	LOC100132941	CLDN16	FKBP6	HABP2	REC8	SLC6A2	ISOC2	BBC3	SFRP5
C22orf26	TMEM16B	C19orf22	SNCB	CTSZ	NKX2-5	POLL	PIK3R2	DGCR8	CLPS
RAB17	EGFL8	BTNL2	PPL	ATP12A	HTF9C	ARNT2	PTGES2	MBOAT2	CCK
OR5I1	TET3	GRIN2A	PHF15	TTLL12	LOC441601	SCAND2	PTGIS	EVI1	B3GALT1
FOXO3	PPP1R14D	GPRIN2	GLYAT	ERP29	WDR79	FAM127A	SPRR2B	MOXD1	IL22
ERICH1	PPAP2C	PTPRCAP	SLC2A4	TIAL1	HMHB1	KIF3C	TNFSF18	COL5A1	PGA3
FLNC	DKFZP434L187	NPHS2	RANGAP1	HCN2	AURKC	ATRNL1	CYP26A1	D4S234E	SLCO5A1
KCNK5	FOXP3	MTNR1B	NPFF	RIMS2	PBX2	MFI2	DLL3	LOC283345	OVOL1
LTBP1	AIF1	CDH1	ASH1L	ARL3	LOC100130100	MAPRE3	APOM	DGKD	ZAP70
MST1R	SPRY4	MAGEA10	RAD54L	CTNNBIP1	HIST1H3J	ABBA-1	GLI3	AQP8	PSG3
APOL2	TAF6L	SCGB1D2	RAB25	UPB1	RHCE	SCN8A	PPFIA4	MAOB	CHRNG
ROM1	KIAA1661	KLC2	HOXD11	PADI3	SGSM3	ITIH2	ITSN2	SORBS2	A2BP1
ATG4B	FAM65A	GMDS	NBR2	MLANA	VAMP2	TUSC4	HIST1H3F	MDM2	ATP6V1B1
WT1	ADCK4	PRM1	KRT76	GPR15	ABHD9	HIST1H2AG	SIX2	MLL	HLA-DQB1
RAB6A	BCAT2	MYLC2PL	DOCK9	PRO1880	NUP50	MED12	GPR19	LOC90586	AHCYL2
SDHC	NHLH1	KCTD14	HSPB3	KCNC2	ZC3H13	HCG9	GRM3	SIX3	GAPDHS
CEBPE	ACADS	C1QTNF3	PSD	C9orf9	MRC2	TMEM63A	PBX1	VDR	STC2
OR7A5	PCDHB1	HSPC111	FSHB	WDR25	LOC100134017	PHLDA2	PLAC1	CYP2A7P1	ASCL3
KRT18P44	ALKBH4	JAM3	CDC42BPA	CPA1	SORBS1	HIST2H2AA3	SORBS3	HAS1	PDE1C
OSBPL7	SSTR1	DPT	DMN	S100A13	ZNF446	DLX6	GFI1	LOC643641	CLIC5
FAM38A	HOXA4	RIC3	TOP3B	HPD	PCDHGA9	RNASET2	LOC100133572	KRT4	PSKH1
DDX11	SAP30	GPR50	AGPAT7	WBP1	CACNA1E	IFNA17	CCDC82	CNTF	SAA1
CDX1	RNF126P1	LOC257407	RABL4	C1orf21	SRGAP3	AADAC	NDUFA4L2	PIK3CD	ATRIP
CD5	LHX6	FAM120C	ACTR5	RAB3B	PRB4	HOXB3	LOC51149	DDX3X	DHODH
TMEM147	CACNB4	CAMK1G	SPAM1	INHBB	PAK2	GRM5	C14orf122	SIRT2	DEFB4
KLF12	NT5DC3	GFER	LAIR2	PIP5K1A	TNMD	KLHL22	URB1	MATN1	KRT33A
GGA1	MYL4	FRMD8	C1R	DAG1	ELAVL3	LRTM1	LOC729143	PEBP1	SIGLEC6
ZNF500	SLC7A10	COL9A3	BACE2	ACBD4	CHST4	PRSS22	CPA2	PPME1	MAGI2
NPY6R	COMT	GRM8	MBD2	ADRA2B	GDAP1L1	IGSF3	RPS6KB2	TUT1	IMPG2
USP27X	NF2	GABRA4	SPTAN1	SYMPK	CDC42EP2	PRSS8	TCN1	CRB1	SLC17A1
TM7SF2	CA4	CLDN10	IFNA21	DTYMK	TSPYL2	OGDHL	MUSK	ALLC	DKFZP564O0523
OCA2	ZG16	HRG	RRBP1	CGA	NACAD	RHO	ABCA4	IL4I1	GPR172B
SPSB3	CRLF2	GGA2	CYP11B2	HMOX2	RPS6KA4	ANKRD5	OLFML2A	SHH	HBBP1
ING4	KIAA0562	PPP2R1A	ACO2	N4BP1	ISG20L1	CHST5	C8orf51	BCL2L11	LEF1
MAP6D1	DSG3	MIER2	FGB	CDH22	ProSAPiP1	WDR42A	HTR7	CHD3	FGFR1
MRPS34	CNGA1	DDX54	NOL5A	PVT1	ARMC4	ICA1	GGA3	COL4A1	ACP6
ADRA2A	ARG1	ATAD3A	ATP6V0A4	MAP3K13	LOC399491	AOX1	BAAT	KIAA0125	BTRC
CDC14A	CSN3	FBXO17	RHEB	NTSR1	KIAA0574	CIC	ACAA1	NCALD	RNPEPL1
LOC654342	ABCF2	EPPK1	C17orf59	CLIP2	CRYGB	LGALS13	TF	LOC729355	FBXO2
C20orf116	CLSTN3	ATP2C2	UNC119	FAM89B	SLC22A2	DEFA5	CD320	NCKIPSD	ERN2
VAPB	CACNA1C	HSD17B3	TBC1D9B	FOXL1	MED9	ZDHHC14	SNAPC2	NIBP	ARHGEF17
AKAP8L	HTR3A	PSORS1C2	TRIOBP	KIF26B	TBCB	GALR2	LAMA3	TOMM40	RIN1
PHYHIP	GYPB	PRDM16	SEC31B	FLJ11710	PNOC	PAIP2B	FBXL8	GDF5	SRM
IL16	HRB	FFAR3	KRT83	AKAP4	SELP	KCNMB2	MAG	KCNK1	DKFZp547H025
DTNA	HMGA1	CLEC4M	LOC222070	GRB7	CDKL5	ALDH6A1	INA	TRH	HDC
CES4	POU3F4	CENPA	R3HDM1	HOXC13	OR2F2	DNAJC16	PDHA2	CNTFR	RFC1
ZNF507	C12orf31	LOC100129502	NUDC	RPL18	CAMK2G	RASA3	S100A3	PDK2	MGC87042
LTB4R	LSM14B	SLC2A1	GRAP	ATP6V1D	CAV2	CTF1	HIP1	CD79A	MSLN
ADCY8	AGR2	LMCD1	NPEPL1	FLJ42627	CNPY4	SBF1	CTBP2	REG1A	CATSPER2
KCND1	CRHBP	MASP1	SAA3P	OR1F1	LPPR2	IGHMBP2	PCNXL2	TNRC21	WNT8B
MNX1	BAT2	AATK	SHPK	PARD6A	SLC25A22	TIAM2	MAPK7	ARID3B	DGCR9
THBS1	MGC5566	FSHR	HDAC7	FLJ41278	SAGE1	MGC2889	PIN1L	KRT13	PPAN
PMFBP1	KIR2DS5	LOC389842	KIAA1967	NPM3	SNPH	ADD1	CD1E	S100A14	TJP1
FGL1	SNRP70	CCR4	DGCR14	NAT6	RNF126	ADAMTS9	SNX13	EPN1	BOLA1
BLK	TRIP6	MTA1	C14orf113	ADAMTS6	LTF	SLC9A5	HLA-A29.1	HSU79275	SLC4A4
RPS6KA6	SEMA6B	LOC442240	PSG5	POMT1	ZNF688	ITGA9	SOX13	SHOX	QTRT1
ACVRL1	LOC100101117	LOC81691	HOXC5	PPP1R14B	TTLL7	ESPL1	RASAL1	MYO1A	PLEKHJ1
TAAR5	DEXI	STAP2	SMPD3	CDK10	TRPC4	HYAL3	Magmas	LAMA5	DARC
OR7C1	FOXO4	MCC	SH2D4A	RAD54L2	ST7L	C20orf103	PRPF31	SPTBN4	POLQ
TCF21	ADAMTS1	EXPH5	CTNNA1	APRT	OR12D3	NAT2	LGALS14	TTYH1	FGF8
CIT	CCNF	RGS5	SLC5A7	KDELR3	NOD1	WNT2	GDPD3	STX1A	IRF6
PCBP4	ODF2	HPSE2	CACNG5	DIAPH1	JAG1	PLA2G2F	INF2	RIN3	EPHB2
MAS1	KCNC3	PDE1B	BYSL	MGAT2	MYO9A	FUZ	KCTD2	TAS2R1	TCF15
HINT1	RPGRIP1	MS4A1	HGF	MAPK10	CELSR1	MPP3	ZNF473	PLEC1	CDH6
GLI1	NAGK	LL22NC03-75B3.6	ATP9A	ARL6IP4	GLTSCR1	CYP2B6	AP2S1	CLN6	FOXRED2
ART4	SGCE	KRT34	GAD2	RBM35A	CEACAM5	TRIM10	LAIR1	CABP5	TNFRSF8
CYP2A13	SRPK2	SMO	NR2E1	SLC5A4	CTA-126B4.3	PDCD2	WAS	C22orf29	CPB1
PYHIN1	PIK3C3	CYP3A4	HAB1	MYO7A	EGLN2	AKAP1	RFNG	TNKS	LPA
DCLK2	TTLL5	KIAA0841

## Sheet: C2
Genes												Reactome pathway analysis
CLASP2	SOCS5	TSN	CRNKL1	AMMECR1	TBCCD1	APC	RBM15	MORF4L1	PDS5A			name	pValue	fdr
SEDLP	CAND1	ZNF45	MAN1A2	EVI5	Gcom1	LOC341315	SUMO1	RPL37	C6orf120			Processing of Capped Intron-Containing Pre-mRNA	3.75707e-11	6.63499e-08
PIAS1	ARFGEF1	KIAA1704	RAD1	CCDC93	KIAA0562	ACBD3	CAPN7	ARMC8	HSPA9			Transport of Mature Transcript to Cytoplasm	3.79928e-08	1.78244e-05
THUMPD1	AGGF1	C10orf6	KPNA1	CSE1L	IFT57	ZNF587	TSPYL4	QTRTD1	PRPF40A			Transport of Mature mRNA derived from an Intron-Containing Transcript	4.04182e-08	1.78244e-05
KIAA0406	HNRNPA0	ZKSCAN1	TLK1	RNF219	IMPACT	HDAC2	CTR9	MTDH	IPO7			SUMOylation of DNA damage response and repair proteins	4.04182e-08	1.78244e-05
ZNF518A	MGA	RINT1	DENR	ROCK1	MED4	TIPRL	C14orf101	AZI2	PALB2			mRNA Splicing - Major Pathway	5.31983e-08	1.8779e-05
LRPPRC	GUF1	FUSIP1	EID1	PRPF18	USP24	SSR1	ATF1	KRR1	MIS12			Transport of the SLBP Dependant Mature mRNA	7.43494e-08	2.18587e-05
SET	SCFD1	MUT	PABPC3	THAP1	ZBED4	EIF3J	NPTN	GBAS	UBE2V2			NS1 Mediated Effects on Host Pathways	1.02794e-07	2.59041e-05
ZNF146	ABCD3	UFM1	KIN	METAP2	PSMF1	LEMD3	KLHL20	RAP1A	ANKHD1			SUMOylation of SUMOylation proteins	1.61965e-07	3.17451e-05
C1orf109	SFRS2IP	TOMM20	SFRS14	VRK1	SPAG9	RIOK2	SUPT7L	ZNF140	MDM1			Transport of the SLBP independent Mature mRNA	1.61965e-07	3.17451e-05
LBR	EED	PTP4A2	SMC3	C2orf3	MRPS31	CREB1	SRP72	CCDC59	SRPK1			mRNA Splicing	4.47922e-07	7.38143e-05
FANCL	C11orf61	C19orf2	RAB4A	LUC7L2	MINA	MYST4	RANBP6	CRYZL1	CASP8AP2			Transport of Mature mRNAs Derived from Intronless Transcripts	5.08559e-07	7.38143e-05
RAB6A	ADAM17	RMI1	STRN3	MON2	TMED7	CPOX	HSPH1	ACTL6A	MTM1			ISG15 antiviral mechanism	5.19737e-07	7.38143e-05
LIN7C	DENND4A	ARPC3	CNOT6	CSNK1A1	CDC5L	KLHL2	EIF2C3	ZFYVE21	RECQL			Host Interactions with Influenza Factors	5.46773e-07	7.38143e-05
BCLAF1	FBXL4	ATG2B	ITGB1	FBXO3	IQWD1	KRIT1	GPN3	FASTKD3	UBA5			Transport of Mature mRNA Derived from an Intronless Transcript	1.05858e-06	0.000133381
TTF2	ST13	DLAT	AMD1	hCG_1781062	MCM9	CPD	C1orf174	MTMR6	RFK			Nuclear import of Rev protein	1.34627e-06	0.000157513
NGRN	RBM7	APPBP2	HERC4	MAPK1IP1L	GOSR1	CCNB1IP1	LYRM2	CHMP2B	GLS			Defective TPR may confer susceptibility towards thyroid papillary carcinoma (TPC)	1.63785e-06	0.000180164
MAK10	CDC16	ETFDH	UBXD7	TOP2B	CHD9	PPP3R1	MEF2A	CNOT8	ATP11B			SUMOylation of RNA binding proteins	2.37688e-06	0.000244819
PPP1R12A	SFRS10	PIK3CA	COMMD8	RDH11	PRPF39	DDX3X	TFAM	C12orf11	C17orf42			SUMOylation of ubiquitinylation proteins	3.05586e-06	0.000296539
CEBPZ	TTC33	BTF3	IL10RB	C1D	KIAA0776	SAFB2	ORC4L	RAN	CLPX			Interactions of Rev with host cellular proteins	3.22325e-06	0.000296539
C15orf15	CHERP	MED17	EIF5B	CREBZF	PTPN12	HTATSF1	KIAA0907	ATMIN	C2orf33
OSBPL8	ZFR	RRP1B	GPR89A	SPG20	ATF2	MTERFD1	PAXIP1	KCTD7	MGC3260
ACSL3	TMBIM4	UHRF1BP1L	SEC22B	SC5DL	PAPD1	GARNL1	ATXN7	EIF1AP1	KIAA1128
CBR4	CD2AP	ZNF322B	PTEN	RHEB	C1orf27	CSNK1G3	ZC3H7A	ZNF83	FAM18B
RBM8A	TOMM70A	CCT8	CTBS	BFAR	SMNDC1	PPP2R3C	CSGALNACT2	ADNP	ABCD4
TMEM41B	PIK3CB	NIPBL	RPS6KB1	BUB3	PCAF	LARP5	C4orf15	SLC16A1	STCH
NFYB	SNX13	PHTF1	UBA2	SMAD2	TMEM34	XPOT	C1orf25	COPB1	DR1
MAGOH	LYPLA1	RSBN1	CHUK	SUCLA2	SMAD4	FBXO21	FUBP3	UBE2D1	ABCE1
H3F3A	RCOR1	GNL2	APOOL	KIAA0372	FBXW11	YWHAQ	MED14	EIF3A	NAP1L1
HPS5	C10orf119	EP300	DNAJB9	C4orf16	WDR61	MARK3	CLCN3	SEC24A	DBR1
MTF2	MRPS10	AGL	CBX3	GORASP2	RNASEH1	SMC2	MARS	EDEM3	PRKRA
BCL6	LYST	NEK4	DDX5	MOBKL1B	TRMT11	ALG13	SUCLG2	2023-03-07	TMF1
SAR1B	UBE2B	SH3BGRL	SMEK1	RSF1	HMG2L1	UCHL5	LMAN1	SACM1L	DNAJC13
C1orf103	MKNK2	FNTA	WIPI1	RBM34	RBMS1	AKAP9	BTBD3	DCK	ERLIN2
GNAI3	ZC3H13	MOBKL3	DDX52	2023-09-15	PYROXD1	NSMCE4A	TAF4	CHSY1	CRKRS
SPATA5L1	KLF10	CTNNB1	ATR	EEF2	NDUFA5	TMEM106B	TM2D1	RP2	EFR3A
C4orf41	PSME4	PRKAR1A	PPP6C	SLMO2	CDC27	HDAC1	NMD3	DBF4	HIBCH
ZNF200	ATRX	CBLB	XRCC4	TAX1BP1	ZNF271	CD164	DDX42	CETN3	C9orf82
RNF6	MCTP1	TSNAX	TUBGCP3	PDLIM5	CGRRF1	TIA1	STXBP3	SYNCRIP	ACADM
RANBP2	SS18	C1QBP	PCTK2	PDCD2	CEP57	PLEKHF2	RNF170	GMCL1	NCK1
RNF14	DEK	BSDC1	ZC3H14	ARMCX3	ORC2L	SMC4	RTF1	PSPC1	PTPN11
GTF2E1	LRRC47	SLC4A1AP	TGDS	AK2	PAK2	IDS	TMED10	UBL3	MORF4
FAM82B	CDYL	MBIP	DLD	ZNF143	PLAA	EBAG9	SLC33A1	UPF3A	DNAJB14
ABHD3	RTCD1	GTPBP4	ENOPH1	CNIH	NUDT21	CNPY2	FAM63B	HNRNPC	SDHD
LOC100133166	GALNT7	TERF1	WAPAL	SOS1	PDCD10	CMPK1	ELF2	HEATR3	DCUN1D3
ZFAND6	NT5C1B	PRKD3	TXNDC1	HAT1	KIAA0999	IFRD1	UTP18	RBM28	ARFIP1
PAFAH1B1	FBXO28	THOC7	HS2ST1	ANKLE2	GLUD1	VAMP4	DDX19A	DPM1	PIGA
E2F6	TMEM66	PROSC	CTCF	MYCBP	C14orf108	ZNF277	FAM20B	DARS	INPP5F
PEX7	RYK	KTN1	COX15	TDG	POLR2K	TSPYL1	KIAA0368	TCERG1	NCBP2
CNOT4	MRFAP1L1	CLK1	ITGAV	SEC62	PSMC6	ZMYND11	ZNF410	APP	ZKSCAN5
PDHX	RNF11	PAPOLA	QKI	NT5C2	DPYD	WRN	FPGT	C5orf22	PTGES3
NUP43	NUP54	WRB	C10orf88	ZNF304	DUSP11	PRMT3	LRRFIP1	LAMP2	C1orf181
LARP7	GSPT1	SFRS11	FBXO9	VPS54	OSBPL2	YTHDF2	KPNA2	ARCN1	BZW1
BCL10	ATP2C1	TOP1	RPAP3	GAPVD1	C20orf191	TERF2IP	SMARCA2	KIAA0265	C11orf57
SKP1	LSM5	TANK	GNG10	POLR3C	WDR3	SUZ12	SRR	CTBP2	API5
PPM1B	PKD2	TXNDC9	USP33	NDFIP1	PGCP	SOS2	NUP50	ILF2	SNAP23
HNRNPD	TSC22D2	TTC13	PTP4A1	USP46	POT1	ACTR6	SMARCA4	ARMCX5	ASF1A
FASTKD1	CUL4B	NUDT4	LSM6	TBL2	TTC35	MBD4	TMED5	PPP1R2	CSTF2T
STAM	NCOA4	C3orf64	CCNC	BICD2	HCFC2	NDUFB1	SRGN	LOC100129188	PPP2R5E
KIAA0423	HSBP1	PREPL	P15RS	STAU1	NBN	MALT1	ATP6AP2	OPA1	ARID4A
BRD7	USP14	UBXD2	RRP15	USP3	SOCS6	TIAL1	FBXL11	CUL5	PPID
C14orf147	ETNK1	EFHA1	CSNK2A1	FNDC3A	SPAST	SSB	PIK3C3	NSL1	UBXD8
UGDH	TMEM1	LACTB2	TOX4	MRPL9	RAB14	YWHAB	LCMT2	RBBP4	CCPG1
MORF4L2	PEX3	CHORDC1	SNRPD1	UTP14C	NUPL1	MTO1	ZBTB11	BOLA2	SEC24D
UBE4A	ATP13A3	ZFYVE16	LANCL1	SART3	FBXO38	PPP1CB	JOSD3	SLC25A32	PPWD1
SKIV2L2	KIAA0157	ZNF432	ARMCX1	HCCS	NOC3L	SEC31A	PLAGL1	MGAT2	COX11
KBTBD4	PFDN4	PEX1	FRG1	TRIM8	UBE3C	ARPP-19	SLC35D1	TARS	PRDM10
UBAP2	LOC100127918	SLC11A2	ARSB	TMEM185B	DKC1	IBTK	SUB1	PRPS2	KPNB1
NUP98	ENTPD4	DKFZP564O0523	C14orf138	MED28	PAPOLG	CASP7	ZC3HAV1	IMPA1	ARHGAP12
MAP3K7	ABI1	CCDC76	BCAS2	METAP1	PIGK	COPS2	UBE2K	KIAA0528	RCHY1
ZMYM4	WWP1	RHOT1	SMCHD1	TCEAL4	KCTD9	GHITM	ECT2	INSIG2	MDFIC
PNN	NARG1L	PDCD4	CLN5	TRIM52	RY1	TXNDC15	PRPF4B	ERCC5	ZNF350
PDE6D	BCL2L13	AP4S1	ANKRD46	SEC23IP	SYPL1	SNX19	TM9SF2	SERBP1	LOC92482
ACTR2	CPNE3	TMEM135	APTX	TGOLN2	PCMTD2	STAG2	MBNL1	EEA1	SFRS3
TBPL1	PSMB4	SCP2	RBL2	KARS	RAB3GAP2	SHOC2	NUP133	CD46	ATP6V1C1
SLC30A9	2023-03-06	HNRNPH3	ITM2B	BRCC3	C12orf41	SCYE1	NR3C1	CLIP1	KLHL24
KIFAP3	TAX1BP3	GLUL	HTATIP2	TMEM30A	IDH3A	DPY19L4	FBXL5	LOC728866	FAM35A
GTF2B	ZFAND1	ANXA7	RAB11A	RANBP9	NR2C1	IQGAP2	TMEM189-UBE2V1	CHMP5	MANEA
CREBL2	RIF1	SMC5	CEP68	RAB2A	LOC642236	SON	FTO	C14orf130	CDC37L1
ACTR3	FEM1B	SECISBP2	SPCS3	ADAM9	TPP2	STX12	CUL3	YME1L1	SP100
SEC23B	EIF1B	ARNTL	DAZAP1	KIAA0494	RNF13	ARF4	ELF4	MCFD2	PTPN2
ZBTB6	UBXD6	RIOK3	CYP51A1	NUP155	ABCC1	IKZF5	SFRS2	CLCC1	AP1G1
OSGIN2	DYNC1LI1	OGT	OGFOD1	CRLF3	SDHC	ASAH1	PHTF2	RBL1	TRIM24
IKBKAP	CMAS	ARFGEF2	NAE1	SLC25A46	PRKDC	RC3H2	SLC19A2	AHR	RBM12B
DYNLT3	SMARCC1	ZNF44	UBR5	DHX40	TOPBP1	NOL11	LOC100130862	TRIP4	C8orf33
DHX8	HMG20A	SERP1	AGPAT5	LGALS8	ITSN2	SP3	SRPK2	VEZF1	ZNF3
PKNOX1	UBA6	CCNT2	STK10	MTMR2	SFPQ	RBM12	VPS13B	CEP350	MRPL3
SMARCE1	UAP1	2023-03-01	CALM1	LARP4	NCBP1	SFRS2B	ZC3H15	DNAJA1	RAB7L1
SLC2A3P1	C9orf95	SCYL3	SETD2	DIAPH2	USPL1	OSBPL9	RFC1	SMAP1	PHF20
TMEM165	SKAP2	STAM2	NAT1	GTF2H1	ITPR2	B4GALT4	KIAA0430	RABGGTB	SLC39A6
TBC1D15	ALDH6A1	ATP5E	LSM14A	WBP4	AKAP11	YTHDF3	NSDHL	CSDA	SUMO2
ARL8B	ARFGAP3	SNX2	PHF3	NOLC1	KIAA0240	TBK1	DLG1	HISPPD1	MATR3
TLK2	REV1	ATXN1	SLC25A24	CDC23	MPHOSPH8	RSRC2	BRAP	TMEM87A	EIF3M
GALC	GMFB	C10orf76	LOC93349	DHX15	FBXW2	BMI1	ERGIC2	USP34	WIPF1
DYNC1I2	TIPARP	RBM22	EIF1AX	RHOQ	CEP135	PHKB	C1orf63	APPL1	PPM1D
NFIL3	RGPD5	CUGBP2	FBXO5	C17orf85	PTPLB	SUV420H1	SGMS1	RPS27A	CENPC1
STK3	TRIM13	JMJD1C	UPF2	USP22	EZH2	C10orf18	FBXO11	FLJ22222	ZBED5
ENOSF1	PSMA2	SYNJ1	PURA	CCT6A	GLOD4	FAM49B	HSP90B1	SRRM1	RNF7
TMEM14B	MED23	ENPP4	JARID1A	ARIH1	TCF12	ZNF226	PRKRIR	USP4	SAT1
CHIC2	SLC4A7	TPST2	ETFA	LCP2	LOC220594	OXR1	DDX23	PCTP	BTBD1
C18orf8	UBE3A	ASCC3	ACSL4	XPO1	SAR1A	F8	SIAH1	SMC6	DHX29
BNIP2	RNF139	TSPAN31	NARG2	USP7	HNRNPR	NHLRC2	SERINC1	MYCBP2	GK
EIF4G2	SLK	CCNG2	PPFIA1	ADSS	USP8	SEC63	WDR44	GTF3C3	ANAPC13
UNC84A	SF3B1	PCNP	SLTM	SGPL1	C1orf77	KDELR2	ATP10D	HMGN4	E2F3
UBE2E3	FLI1	ZDHHC13	YY1	TAF7	NOTCH2	SDCCAG1	COIL	TOR1AIP1	INTS6
RMND5A	FOXJ3	PTPRC	DYNLL1	KIAA0241	MAP3K7IP2	FRMD4B	MTR	RAP2C	PICALM
ETF1	SEPHS1	N4BP1	SP2	LAPTM4A	NAB1	ATP5L	SIP1	RCBTB1	PIGB
RNF111	ATP5S	PAQR3	USP1	H2AFV	RGPD4	BIRC2	C1orf80	GSPT2	SLC35A1
CDC2L5	MAT2A	TWF1	CARS	MTIF2	CYP1B1	LARS	WDR48	HERC1	H2AFZ
ZCCHC10	MAPK9	NEK7	ZNF131	JAK2	KRCC1	YLPM1	PGRMC1	KIDINS220	RCP9
ARL5A	DCP2	YIPF6	CARD8	NEK1	PDS5B	RBPJ	TMEM168	FAM8A1	C10orf137
SSFA2	OSTM1	KIAA1109	C6orf211	NF1	GCA	PRKCI	ARMC1	RASA1	KBTBD2
ACAD8	TM9SF3	TRIP11	GOLGA5	CROP	CLK4	RRM1	HEATR1	ZNF451	SIRT1
KDSR	SAP30BP	MGEA5	NFATC2IP	MED13	PKN2	PLEKHB2	tcag7.1314	ZNF238	CUX1
USP15	PSMD10	ZNF207	ANKRD10	FASTKD2	TROVE2	MTRR	SCAMP1	HNMT	SEC16A
TLE4	KIAA0831	UBE2D3	MEMO1	ELK3	C11orf58	UBE2W	CASP8	HNRNPA3	SENP6
TI-227H	HMGB2	EAPP	KIAA0947	PCF11	ERBB2IP	TOB2	CAPZA2	TRIT1	YTHDC2
ZNF217	KATNA1	CNOT2	FMR1	IL13RA1	PHACTR2	SWAP70	FXR1	ZNF294	RPS6KC1
DMXL1	RBM25	FBXL14	BAZ1A	OSBPL3	MAN1A1	CCNJ	JMJD1A	STAG1	DDX18
AZIN1	SH3YL1	MCTS1	RBBP6	G3BP2	CXorf45	PIK3C2A	EPS15	SNW1	ZC3H11A
ZZZ3	HNRNPH1	FAM130A1	WDR47	MAML1	ZNF562	ELAVL1	GNS	PPP2R5C	LPGAT1
ANGEL2	CHD1	CDKN1B	CD44	TRAM2	WDFY3	SMURF2	RBM26	C1orf218	CENTB2
DEGS1	ACVR1	LRRC40	NUDT15	GTF2H5	PSMD13	ISCA1	ZC3H4	SR140	SPOP
CREBBP	BAZ2B	KRAS	C6orf130	UEVLD	GIT2	RABGAP1L	ATAD2B	ADCY7	GART
PSMG1	MAP4K4	IPO5	CREG1	DSE	NADK	HIPK1	ZBTB1	HERPUD1	CDKN2AIP
CLDND1	NUP205	CD55	PCGF3	TBL1XR1	KIAA0256	IL6ST	SMARCA5	AASDHPPT	DOPEY1
PIK3R4	DDX46	RNF38	TRIB1	KIAA1033	CPSF6	ZMYM2	BPTF	CEP76	HRB
OAT	RYBP	RB1CC1	HSP90AB1	TMEM131	ZNF24	EGLN1	NCOR1	SPG11	CLASP1
ATP2B1	IFIH1	ZCCHC8	TAF2	LOC645139	HNRNPA1	GLMN	EIF4A2	SETX	WSB2
DIMT1L	CEP170	KCTD12	ANKRA2	ELF1	SEC24B	FAM3C	INTS12	SMC1A	FRYL
EPM2AIP1	UPF3B	MOCS2	PDIA3	UBA3	DZIP3	HNRPDL	SLC35A5	MPP5	PCMT1
ANP32E	PHF2	SNX4	GLG1	UTP3	KIAA1012	GCC2	ARID4B	SFRS12	GPATCH8
ILF3	ZNF638	HNRNPH2	LOC100132235	ACOX3	RBM16	APAF1	GALNT1	NRIP1	PPP2CA
DPYSL2	BNIP3L	DICER1	FZD1	ZEB2	CYP20A1	SEC23A	PRNP	TAF11	RAB28
BET1	C1orf9	PNMA1	ZNF281	PAIP1	TRIM33	EXOC1	N4BP2L2	ZDHHC17	EIF2S1
HIGD1A	OTUD4	SPTLC1	C6orf62	TRRAP	ACSL1	MED21	METTL4	LRCH3	ZNF330
CDK8	PIP5K3	TSC1	BAG4	IKBKB	STX7	CTNND1	LASS6	GPR137B	LYRM1
HSD17B11	ASPH	RAD23B	YTHDC1	MAP3K4	PUM2	NUP88	BTAF1	CDC73	ARGLU1
NUP107	ATP9B	CCDC47	NXT2	FNBP4	XPNPEP1	RB1	BACH1	ANKRD27	FAHD2A
HMGCR	MACF1	DMTF1	CCNL1	PTGER4	ZNF267	FAM134A	CSDE1	MCL1	KIAA0232
SERPINB1	EPB41L3	RABGAP1	VPS13C	ASCC1	DCTN4	KLHL7	TNKS2	IFI16	SLC35E1
UBR2	BMP2K	DNAJB6	SNRPB2	ATG12	APIP	PMPCB	ALG6	G3BP1	ATXN3
USP25	USP9X	HMGCS1	VPS4B	C5orf15	SNRK	PUM1	TNS3	PSMA4	VPS24
DOCK10	RWDD3	MORC3	C3orf63	RBM39	DYRK1A	MEX3C	NUFIP1	CRY1	PSMD12
IER5	DOCK4	PDIA4	MTRF1	BECN1	SLBP	RNF138	CEBPG	UBQLN2	RFC5
BRWD2	MSL2L1	FCHSD2	RAD21	JMJD1B	MSH6	SMAD7	CD58	UBP1	KHDRBS1
PTER	C1orf107	TMEM123	SRP19	CIAPIN1	C11orf71	NUP153	DAZAP2	TLR1	C17orf71
CPT2	UTP11L	DMXL2	BAT2D1	CUL1	WSB1	MFN1	N4BP2L1	SLC25A36	RBM3
UBE2N	PRDM2	ZNF313	PSCD1	LOC137886	WBP11	RSL1D1	ANKRD17	LYN	FTSJ1
MRPL44	DAPK1	RPIA	ME2	MIRN21	USP16	UQCRB	PELI1	WDR45	SFRS1
TNPO1	STX6	HNRNPK	ATG3	MAP2K1IP1	MFAP3	CUL4A	ZCCHC2	TFCP2	TRA2A
C10orf97	VAMP7	CAPZA1	ANP32A	C9orf97	CCBL2	PIGG	GOLPH3	ESD	ASCC3L1
SSBP1	2023-03-08	MRPL33	PJA2	LPIN2	RAB21	CBLL1	CDV3	COPS8	ARHGEF12
ABCB7	STAMBP	MRE11A	NFE2L2	EIF2AK3	IGF2R	RMND1	LOC100133585	RRN3	C1orf41
MSN	FAM152A	CUGBP1	IQGAP1	MKRN1	SEH1L	CDK7	VPS45	NAT13	SAV1
KPNA3	KIAA0226	NETO2	NUP160	WHSC2	UBE2G1	EWSR1	GRSF1	GTPBP8	LRP12
PARK7	HPRT1	AGK	TRIM37	WTAP	GFPT1	ANKRD49	ROD1	C14orf135	EIF2AK2
ARL6IP1	GATAD1	HSPA4	ATG7	C8orf44	FLJ13611	KIAA0146	VAPB	FCF1	ANAPC5
LRBA	LRRFIP2	RIN2	SAMSN1	CNBP	DPF2	ADRBK2	PRCC	NCOA1	RAB5A
KIAA1219	EDEM1	PXMP3	TFEC	YWHAZ	TIMM17A	NDUFA4	SMCR7L	MAX	PPP2CB
HDAC4	TARDBP	CHCHD3	TRIP12	GRPEL1	UBE2D2	R3HDM1	MFAP1	C5orf5	TNFAIP8
CYLD	ZFAND5	ALAD	SPCS2	YIPF4	NAMPT	TMCO1	SNX16	SRP54	U2AF2
DNAJA2	RPE	BBS10	HIF1A	ATF6	CAMSAP1L1	PEX11B	TPRKB	CHMP4A	NNT
ARIH2	UGCG	DSTN	MBD2	TFB2M	ZNHIT1	DNAJC10	SLC35D2	CHP	PSEN1
WDR8	C5orf28	ACOX1	EIF4E	NUBP1	LIG4	SOAT1	CCDC91	HYPK	C8orf32
IDE	AKAP7	SNRPA1	KLC1	KPNA4	RAD17	RPS7	ISCU	SPRED2	ANAPC10
ZNF302	GABPB2	ZNF468	WNK1	IFT52	BPGM	MYO5A	SLC30A5	MINPP1	ZMYM6
TBCA	ATF7IP	CCDC6	MAP4K3	GLT8D1	UBE2J1	VBP1	ERCC3	SLC25A17	PRPSAP2
ZNF364	RFX5	FUBP1	ALOX5	C10orf57	ELMO2	BCAP29	ATP6V0A2	C17orf75	COPS4
NRBF2	MRS2	HEXIM1	NARS	PDE4DIP	NCOA3	CFLAR	RAB3GAP1	DPH4	CTSB
ZFP36L1	SPEN	TPR	GNL3	PA2G4	ARL6IP5	RPL7	SLC25A44	PLSCR1	DCUN1D1
NAT11	SLC39A8	TES	ZNF195	EVI2B	CTSS	RCN2	PPP1R8	SRBD1	TRIM5
TBCC	EXOSC8	SDC2	GLTP	BAG5	DDX50	KIF2A	CRIPT	CYB5B	CYB5R4
TMED2	PHF11	ECHDC1	SCYL2	NUMB	STX16	AMBRA1	NMI	SEC61G	RCN1
AGTPBP1	RABL2A	KIAA0317	UBE2E1	PAM	SNRPG	GBE1	FKBP3	CIRBP	AHCTF1
PPP2R1B	DDHD2	CLEC7A	MAN2B2	DNMT1	RAE1	ATXN2	FLJ11151	DNM1L	TOPORS
SF3A1	MRPL19	SFRS7	NUCB2	ARL1	COG5	DERL1	CUL2	ARHGEF6	JARID1B
C11orf73	BLZF1	IREB2	CSTF1	DNAJC16	JMJD2C	GOLT1B	OLA1	SEC14L1	TMEM38B
HSD17B7	CACYBP	LSM8	USP6NL	KIAA0090	FAM115A	CKS2	ARS2	IRAK3	PSD3
PPIG	TNFRSF1B	TM2D3	JMJD6	PPP3CB	C7orf28A	YEATS4	PDIA6	SSR3	TCEB1
CTBP1	EIF4G3	PITRM1	HSDL2	IARS2	FTSJ2	RPA1	PPP1R3D	MED13L	B4GALT1
CD86	CBFB	CDC40	SCAPER	NOLA1	P4HB	AGA	MRPS18B	RP6-213H19.1	FLJ10357
MRPS15	UNC50	ST3GAL6	TBCE	hCG_1757335	MED7	ADAM10	RAD50	MED1	TAOK3
IRAK4	KIAA0323	GGCX	C17orf60	RPS8	DNAJB4	BRD1	hCG_1644608	C6orf66	CASP3
TOB1	DBT	LOC100130633	LY96	METTL2A	PER2	RSU1	RAB11FIP2	MAPRE1	FZD5
OFD1	CHFR	RAB7A	GALNT2	FIP1L1	SNX1	ISOC1	ZNF318	RNFT1	MED8
DSC2	HSPA5	SS18L1	SLC35A3	RAB1A	RNMT	NRAS	NUP37	COX7B	CTNNA1
SHMT2	YY1AP1	LARS2	PSCDBP	MTHFD2	CCDC90B	HSPBAP1	EXOSC10	TMEM48	PDCL
LIN37	KIAA0859	LOC642393	ELOVL5	DYNC2LI1	C14orf104	RPS25	ZNF189	TGS1	FAM29A
HBXIP	KIF5B	DKFZP686M0199	PGRMC2	ZMYM1	HLA-B	WDR43	FDFT1	MAN2A1	MLH1
THOC2	MAP4K5	TCEAL1	CLIC4	C20orf111	CDC42SE1	TPK1	CLNS1A	PPP3CC	SQLE
COX7A2	FLJ20160	VDAC1	PPP1CC	ADD3	HSPE1	SAP18	JRKL	LOC653390	GNAQ
SBNO1	ZFX	ZNF32	FLJ20628	SLC5A3	ZNF117	GNPTAB	MKLN1	RPS27	CBWD1
MKL2	RALB	NPAT	LOC100129361	RCOR3	C1GALT1C1	C7orf25	HUS1	PRPF38B	SACS
LOC100130624	JUN	SAMD9	SYNJ2BP	BCAR3	NIP7	RUFY3	TMOD3	ORC5L	CREB3L2
RBBP5	TPD52	NFU1	MKRN2	POLE3	UTP14A	NSMAF	PIK3R1	ARPC2	CASP6
ARID3A	RPL23AP7	HNRNPA2B1	GOLGA4	GGH	ZNF184	GLUD2	PCYOX1	EI24	LSG1
DCTD	ROCK2	SERINC3	INTS7	GCN1L1	ADI1	PHYH	UQCR	DYRK2	ISG20L2
CDC42	HERC2	WBP5	UBE4B	OSBPL11	AP3B1	PDSS2	HSPA8	TMEM5	PPP4R1
AAK1	C16orf80	OGFRL1	LOC442240	STK17A	CETN2	USO1	EIF4E2	GALNT11	BTG1
ZNF430	CRIM1	EFCAB2	USP10	JAG1	CMTM6	NUBPL	CCNG1	MPHOSPH9	MRLC2
ASNSD1	TM9SF4	SDF4	PRDX6	PHIP	IFT74	MRPL22	DKFZp667G2110	GRK6	ARHGEF3
LEPROTL1	TTC3	C1GALT1	UBE2A	ZFP64	GOLGB1	ARID1A	ATM	ZNF804A	DST
ILKAP	PSIP1	AUH	ADH5	MRCL3	GMEB2	IGFBP7	PTS	YIPF5	PIGV
FAM98A	USP47	EIF5	ATP7A	SMURF1	SF3A3	PIGF	NDUFB7	SLC38A6	RALA
DUT	KIAA0182	PPP3CA	COPB2	ATP5I	FEM1C	CCDC131	TSPAN3	ZNF264	POP4
RNGTT	SMS	LINS1	STX3	CKLF	RTN4	GCSH	NOL7	STK4	RAB22A
DNTTIP2	HSP90AA1	LSM7	GLIPR1	DDOST	PLA2G12A	MRPS30	ARL15	POMGNT1	ZMYND8
POLD3	CNIH4	MLSTD1	GTF2F2	C21orf66	DYNC1H1	SLC38A2	CFDP1	CAMLG	SPIN1
ERAP1	VPS33B	RDX	NSBP1	PREP	HIC2	ZMYM5	KIAA1245	UROD	MIA3
PACSIN2	ITPR1	MOAP1	LARP1	C14orf109	C2orf43	CLINT1	ANKHD1-EIF4EBP3	PEX12	BRD8
PTPLAD1	NOL8	STK38L	NASP	FLJ32679	CDC2L6	VPS41	MFSD1	CITED2	NDUFS1
EVI2A	ZNF426	C14orf106	FANCF	HINT1	COPS5	INSIG1	METTL7A	HMGN3	RPL5
ATP6V1G1	FLJ11184	LNPEP	PRKAR2A	REL	PRIM2	CCDC22	KRT10	ANP32B	SNAPC3
C18orf1	EXOC5	YDD19	RCBTB2	UQCRC2	2023-09-10	PDGFC	KIAA0415	PSPH	EAF2
ARNT	RPL37A	SGPP1	SLC25A13	ZNF22	LOC100128223	ZNF557	BRWD1	SEMA3C	FGFR1
ZNF551	LOC100133835	PTBP2	PEX13	TCFL5	RHOB	PAK1IP1	TRIM23	R3HDM2	C6orf162
GTF2I	MTFR1	OBFC2A	TM9SF1	MTX2	C5orf21	GABPA	RBM5	ADO	ANKRD12
FKBP1A	P4HA1	TSR1	COX7C	TBC1D9	TUBGCP5	ZNF354A	TXNDC13	SETMAR	MLLT10
HBP1	PHF20L1	PI4K2A	LIMS1	PLCL2	C1orf156	LOC152719	RUFY1	LRRC37A2	RIT1
KIF3B	NARG1	CEPT1	VPS8	ZNF544	SFRS18	PDHA1	FXC1	SERTAD2	PCCA
C12orf35	ZNF91	YPEL5	DERA	METTL8	C15orf29	WDR32	ITCH	MED6	S100PBP
SETD5	RAP2B	IFNAR2	DAPP1	ACSL5	PLA2G4A	LETMD1	FAM149B1	RPS6KA3	ZNF23
CBX1	LRRC8B	HERC2P2	ZNF611	SAP30	REV3L	FLJ40113	MAEA	ZNF292	BEX4
MDN1	KIAA1598	CLN8	ATG5	BHLHB2	CPM	ZNF84	LOC285412	NDUFS8	POLI
SCML1	HECA	POLR2D	DKFZp586I1420	KIF16B	MAP3K5	ZNF211	PDE4C	XYLT1	ZNF136
FLJ20323	METTL3	NECAP1	KIF1B	ASMTL	SFRS6	ATP2A2	RAB9A	XPA	HSPC111
CENTD1	RBM6	ZNF160	TAF5	NRP2	GMNN	STS	TCF7	PUS7	SFRS15
UTX	NPL	RASAL2	TRIM44	TBC1D12	PRR11	GOLGA9P	CROCCL1	COQ10B	ACN9
CCDC28A	C12orf51	C7orf44	SLC23A2	RIPK5	LONP2	AKAP8L	ZCCHC14	HNRNPL	PTPRA
MAPK6	FLCN	RPL36	PFDN5	HIPK3	SRD5A1	POGZ	MAPKAPK2	DAAM1	ZNF329
MTAP	B4GALT5	TRIO	ID2	PMS1	SFRS5	EHBP1	NOTCH2NL	ABHD2	DDEF1
HELZ	PANK2	DENND4C	DOCK2	ESF1	C17orf91	GTF2H3	ADAT1	MRC1	PCM1
RBBP8	MBNL2	MAP2K4	LPP	MICALL1	UBFD1	NAGA	PGF	LOC400642	XIAP
RCL1	LOC100134282	RPL31	DCUN1D4	IGF1R	ZCCHC6	WDR68	LZTFL1	AKAP13	DLEU2
RACGAP1	PNO1	PDCD6	JAK1	ZCCHC11	ZC3H7B	RTN3	NUDT13	KLF11	RABEP1
FLJ12151	FBXW12	SRI	GNAS	MSRB2	POLR2J4	ZNF137	CALCOCO2	TJP1	NCOA6
TBC1D4	CASK	SPTLC2	FAM21A	ULK2	PBRM1	GRB10	TAF9B	CXorf21	TRIM38
ATP8B1	TLR8	NUP85	CRK	RASSF2	CD84	VAMP3	DCLRE1C	DIS3	NPC1
VPS13D	CNDP2	TRIM34	SLFN12	FKBP11	LOC390612	LOC339047	RUFY2	RREB1	UXS1
CCDC90A	FAM21C	ALMS1	KLF4	CG012	MCCC1	MLL	LOC652755	GNL3L	NOD2
TUFT1	SPG21	BNIP3	POLR1B	ATP5C1	GUSBP1	NFX1	TUG1	TRIM22	TLR4
PRDX2	CEP27	KIAA0754	CD47	CASP4	NGLY1	ORC6L	TRIM14	SLC25A16	DIP2A
UBE3B	TLR2	FCGR2B	FUT4	FNBP1	C4orf29	PFKFB3	KIAA0101	PSTPIP2	SERTAD3
HYMAI	SMA4	FLJ10213	C21orf96	TLR5	SERPINB9	ABCC4	ACOT9

## Sheet: C3
Genes												Reactome pathway analysis
DIS3	WDR19	GOLGA1	CCDC93	LOC653380	NACA	TLR5	PAN2	LOC100133772	EZH1			name	pValue	fdr
SNX1	IFFO	C15orf28	FLJ21865	KIAA0500	PPFIBP2	SFRS17A	CHN2	UBL3	ITPR2			Peptide chain elongation	2.63648e-09	8.61336e-07
LOC440350	RPL22	KLHDC2	ZNF573	RPL15	METTL7A	CPVL	DFFB	TRIM44	SLC25A6			Eukaryotic Translation Elongation	4.58157e-09	8.61336e-07
ZNF767	TAF6L	LONP2	MDC1	APPL2	ZNF266	RPL14	FAM21A	CLCN6	ZNF331			Formation of a pool of free 40S subunits	6.98108e-09	8.72635e-07
MLXIP	MFNG	ADFP	LOC730092	EEF2	SFRS14	CIZ1	STK38	UAP1L1	TTC31			GTP hydrolysis and joining of the 60S ribosomal subunit	2.68516e-08	2.01387e-06
RPL9	AMY1A	RPS16	USE1	ARL4C	NPEPPS	SENP6	LOC100134190	CLEC10A	FZD2			L13a-mediated translational silencing of Ceruloplasmin expression	2.68516e-08	2.01387e-06
LRP5L	DKFZp547E087	RPS21	TRAF5	DIDO1	CRKRS	NOL8	CD209	FRMD4A	GLB1L			Nonsense Mediated Decay (NMD) independent of the Exon Junction Complex (EJC)	4.43817e-08	2.75166e-06
CCL18	MGC5370	MAOA	GAB2	CHKA	GOSR2	DVL2	RAMP1	ANXA4	RPS15A			Eukaryotic Translation Initiation	6.34191e-08	2.94378e-06
FADS1	EIF3EIP	ZNF23	ATP8A1	MKKS	SPATA7	PBLD	ZNF248	L3MBTL	CDC25B			Cap-dependent Translation Initiation	6.34191e-08	2.94378e-06
UGP2	PCSK5	MID1	RAPGEF6	DACT1	GNPDA1	SENP3	MR1	C2orf56	MS4A6A			Eukaryotic Translation Termination	7.17996e-08	2.94378e-06
ZBED1	ENOX2	RNF216	PLXNA1	GNB2L1	SLC9A8	SLCO4C1	HMBOX1	IQCK	SETD4			Viral mRNA Translation	1.47454e-07	5.01345e-06
RPL17	BRD1	HNRNPA1	C14orf124	F13A1	C19orf42	IL17RB	UHRF1BP1L	CTTNBP2NL	KTELC1			Selenocysteine synthesis	1.47454e-07	5.01345e-06
ZNF589	NXF1	TCN2	NARS2	SPG7	ITSN1	MAST3	ARHGAP26	SLC26A6	SDCCAG3			SRP-dependent cotranslational protein targeting to membrane	2.2481e-07	6.9691e-06
HEXA	RPL10	CLK2	NDUFB8	ANKHD1-EIF4EBP3	CCL13	OSBPL3	ZNF133	INPP5A	RALGDS			Nonsense-Mediated Decay (NMD)	3.3615e-07	8.73991e-06
ZNF141	LOC63920	SYT17	CAMK1D	LOC439992	DNASE1L3	RPS17L4	MARS	C4orf8	RPL24			Nonsense Mediated Decay (NMD) enhanced by the Exon Junction Complex (EJC)	3.3615e-07	8.73991e-06
RPL6	ELL3	SCARB1										Major pathway of rRNA processing in the nucleolus and cytosol	3.11563e-06	7.78907e-05
												Influenza Infection	5.22853e-06	0.000120256
												rRNA processing in the nucleus and cytosol	7.73931e-06	0.000170265
												Influenza Viral RNA Transcription and Replication	8.89291e-06	0.000177858
												Selenoamino acid metabolism	1.27582e-05	0.000241471

## Sheet: C4
Genes												Reactome pathway analysis
TSC22D3	DAAM2	SRPX	ALOX15B	TBC1D16	PER1	NOV	SNCA	TGFBR3	P2RY1			name	pValue	fdr
EPM2A	TFPI											Extrinsic Pathway of Fibrin Clot Formation	0.0050747	0.0972392
												Myoclonic epilepsy of Lafora	0.00928557	0.0972392
												Synthesis of 15-eicosatetraenoic acid derivatives	0.018492	0.0972392
												Glycogen storage diseases	0.018492	0.0972392
												P2Y receptors	0.0193251	0.0972392
												Glycogen synthesis	0.0218204	0.0972392
												Nucleotide-like (purinergic) receptors	0.0234806	0.0972392
												ADP signalling through P2Y purinoceptor 1	0.0243098	0.0972392
												Signal amplification	0.0350304	0.107552
												Glycogen metabolism	0.0358506	0.107552
												TBC/RABGAPs	0.0407583	0.122275
												Formation of Fibrin Clot (Clotting Cascade)	0.045643	0.133096
												Diseases of carbohydrate metabolism	0.0665478	0.133096
												Amyloid fiber formation	0.0721039	0.144208
												Circadian Clock	0.0846898	0.152559
												Stimuli-sensing channels	0.097119	0.152559
												Rab regulation of trafficking	0.104042	0.152559
												Arachidonic acid metabolism	0.131996	0.152559
												Hemostasis	0.152559	0.152559

## Sheet: C5
Genes												Reactome pathway analysis
LOC440350	EEF2	LOC653380	BRD1	SFRS17A	SLC9A8	NACA	ZNF266	HNRNPA1	MDC1			name	pValue	fdr
EZH1	LONP2	NPEPPS	NBPF10	PELI2	FLJ21865	ATRN	EIF4B	NOL8	DIS3			Peptide chain elongation	1.11383e-06	0.000462816
CLK2	TTC31	MLXIP	ZNF23	RPL10	SPG7	EFHC1	C4orf8	ANKHD1-EIF4EBP3	ZNF22			Eukaryotic Translation Elongation	1.98262e-06	0.000462816
RAPGEF6	USE1	LOC399491	DENND4B	LOC100132540	TNKS	TRIM44	RPL22	SMG7	GRAMD4			GTP hydrolysis and joining of the 60S ribosomal subunit	2.6555e-06	0.000462816
GAB2	ZNF75	SRRM2	RPL15	IFFO	PBLD	FAM21A	CRKRS	MTA1	DFFB			L13a-mediated translational silencing of Ceruloplasmin expression	2.6555e-06	0.000462816
SGPL1	C3orf63	NXF1	JHDM1D	WDR59	ARHGAP26	GOLGA1	RP11-345P4.4	METTL7A	KLHDC2			Formation of a pool of free 40S subunits	3.06899e-06	0.000462816
PCBP2	C15orf28	WDR42A	TCF4	ZNF268	KTELC1	RPS6	SNX1	SLC25A6	THOC2			Nonsense-Mediated Decay (NMD)	3.92217e-06	0.000462816
HNRNPL	CPVL	SLC38A7	CLCN6	SLCO3A1	STK38	PPFIBP2	LIPT1	CCDC93	SFRS18			Nonsense Mediated Decay (NMD) enhanced by the Exon Junction Complex (EJC)	3.92217e-06	0.000462816
RPS21	ADCY9	RPL13	ADAM17	LARP1	RPL9	ZBTB5	DIDO1	DNAJC16	TLR5			Influenza Infection	6.29674e-06	0.000560859
ANKRD12	RPL14	CUTC	CIZ1	JAK1	PABPC4	IL1R1	KIAA0500	FNBP1	DKFZp547E087			Eukaryotic Translation Initiation	6.83974e-06	0.000560859
WDR19	FAM105A	TncRNA	GLTSCR2	ABCA1	ARL4C	CROP	PAN2	ZNF280D	ZNF331			Cap-dependent Translation Initiation	6.83974e-06	0.000560859
DVL3	EI24	KIAA0240	RAB11FIP2	LOC100133772	RNF146	LOC730092	ARHGEF10L	MFNG	BAT1			Nonsense Mediated Decay (NMD) independent of the Exon Junction Complex (EJC)	9.01754e-06	0.000676316
ZNF573	NPIP	FXR1	WWC3	UBL3	MAFG	SGSH	RPS16	MARS	XBP1			Eukaryotic Translation Termination	1.48933e-05	0.00102764
SENP6	KDELR2	TIMP1	PCNT	MTMR9	TRAF5	PABPN1	LOC100134190	INSR	HMBOX1			Viral mRNA Translation	3.13342e-05	0.00184872
TOP1	CTDSP2	FAM21C	FZD2	GNE	WDR5B	NDUFB8	RPL31	KIAA1245	RPL3			Selenocysteine synthesis	3.13342e-05	0.00184872
BCL2L2	ZNF516	N4BP1	PHF20	KIAA0141	SATB1	TSC2	ZNF767	CD302	IFNGR1			Influenza Life Cycle	3.7611e-05	0.0020686
TNFRSF1A	TAF1A	ZBED1	RNF5	RGL1	MARCKS	ATRX	SMC3	CHN2	H1F0			SRP-dependent cotranslational protein targeting to membrane	4.82571e-05	0.00246111
ATP2B1	NUP214	ZNF673	C20orf19	CSF2RA	EIF3EIP	CYLD	IPO5	TRDMT1	TMEM70			Influenza Viral RNA Transcription and Replication	5.57036e-05	0.00267377
CREBL2	SSH1	CCNL2	HIVEP1	RPL36A	RYBP	RNF216	APPL2	MTSS1	KMO			Regulation of expression of SLITs and ROBOs	0.000300959	0.0138441
GNB2L1	BAT2D1	KLF13	ITPR2	PRDM2	P4HA1	NCOA3	ADFP	SFRS14	KIAA0515			Major pathway of rRNA processing in the nucleolus and cytosol	0.00041951	0.0180389
NOTCH1	CTTNBP2NL	MKKS	NKTR	MAFB	ANPEP	ASMTL	IFNGR2	ZNF227	C19orf42
TAF6L	FAM60A	GLB1L	CD209	TMUB2	CHMP1B	FOXO3	SENP3	GNA15	DARS
AMY1A	SLA	FLJ20323	AP3M2	UAP1L1	AKAP9	SETDB1	PPM1A	ST3GAL1	MGAT4A
HNRNPUL1	ZNF654	RPL24	LRP5L	CD58	TXNIP	CLEC10A	BCL3	HNRNPH3	DDX17
CXCR4	ZBTB24	TGIF1	STK38L	SEC24D	TGFBI	MLL	PKN2	SIN3B	SKP2
CIRBP	ZNF133	NRF1	QKI	MR1	PURA	NFATC2IP	ING3	SETD4	TROVE2
RNF24	FRMD4A	PTAFR	LRRFIP1	SLC46A3	NINJ1	TYMP	FOSL2	PIK3R1	L3MBTL
CTSC	IL6ST	KIAA0467	CEP350	LILRB2	KPNB1	SLC26A2	KIAA1033	C14orf139	NOTCH2
ATP11A	ATP5C1	SLFN12	EIF1	ZBTB20	SERPINF1	TLR2	CDK9	NIPBL	PATZ1
WWC2	ZDHHC6	CASP4	TMCO6	GOLGA8A	MGC5370	PHACTR4	DKFZP686M0199	TI-227H	PTGER2
KLF7	ZNF12	CCL18	CD86	FBXO9	TAF1C	C12orf51	RAMP1	FAM36A	ZNF248
FADS1	CLIC2	VAV3	TPR	DDX21	RPS17L4	BPTF	NLK	PLXNA1	DACT1
PCSK5	KIAA0913	TRA2A	RBBP6	TMEM50B	C2orf67	SEMA4A	MUM1	NFX1	PGS1
HMHA1	LYN	CDK5RAP3	TNFRSF14	NOD2	ADA	SLCO4C1	LOC439992	H2AFY	PPIG
CD44	MED13L	SLC26A6	MTDH	IL17RB	ZNF148	LOC649851	EBI2	PPP3R1	ETS2
CCNG2	DNAJB1	ZNF589	RNF19A	RPL6	RBM4	CCL13	2023-09-11	GADD45B	SLC39A8
DNASE1L3	RBM8A	TOB2	TRIM23	NLRP3	ZNF532	MMP14

## Sheet: C6
Genes												Reactome pathway analysis
STAB1	CMKLR1	ZFP36	LOC390612	FUCA1	TCF12	N4BP1	CD163	MLL	PFKM			name	pValue	fdr
FCGRT	LGMN	AIF1	MPP1	SFRS14	ZNF187	OLFML2B	TLR7	ASMTL	MYO7A			Trafficking and processing of endosomal TLR	0.00145035	0.189996
WNK1	NEK3	ZNF33B	SEPP1	HSPA6	GALNT10	JMJD2C	RNASE1	DNMBP	C3AR1			Defective TCN2 causes hereditary megaloblastic anemia	0.00689992	0.30759
TCN2	KIAA0492	ALK	FKRP	ZNF395	INPP5A	GNPDA1	CHKA	CENTA1	TULP3			Defective CD320 causes methylmalonic aciduria	0.0103324	0.30759
SLCO3A1	CHRFAM7A	CRK	PDK4	HPS1								MET receptor recycling	0.0373768	0.30759
												ARMS-mediated activation	0.040706	0.30759
												MET activates RAP1 and RAC1	0.044024	0.30759
												Highly calcium permeable postsynaptic nicotinic acetylcholine receptors	0.044024	0.30759
												Scavenging by Class H Receptors	0.0506262	0.30759
												Glycolysis	0.0558426	0.30759
												Postsynaptic nicotinic acetylcholine receptors	0.0571837	0.30759
												Acetylcholine binding and downstream events	0.0571837	0.30759
												TRAF6 mediated IRF7 activation in TLR7/8 or 9 signaling	0.0604458	0.30759
												Prolonged ERK activation events	0.0604458	0.30759
												PTK6 Regulates RHO GTPases, RAS GTPase and MAP kinases	0.0636969	0.30759
												Vitamin D (calciferol) metabolism	0.0701659	0.30759
												p130Cas linkage to MAPK signaling for integrins	0.073384	0.30759
												Regulation of signaling by CBL	0.0797875	0.30759
												Glucose metabolism	0.0868772	0.30759
												Reactions specific to the complex N-glycan synthesis pathway	0.0924648	0.30759

## Sheet: C7
Genes												Reactome pathway analysis
ADORA3	SLCO2B1	AP2A2	RHOBTB1	SIGLEC1	AHCY	MYO7A	SDCCAG3	AP1B1	LILRB5			name	pValue	fdr
OSBPL3	DVL2	RCN3	DEPDC6	GGA2	GPR177	CDC25B	PER1	GAS6	MCOLN1			WNT5A-dependent internalization of FZD4	0.000684431	0.048412
ITSN1	FOLR2	ANXA4	RALGDS	ZKSCAN4								Nef-mediates down modulation of cell surface receptors by recruiting them to clathrin adapters	0.000826218	0.048412
												Cargo recognition for clathrin-mediated endocytosis	0.00135547	0.048412
												The role of Nef in HIV-1 replication and disease pathogenesis	0.00142388	0.048412
												Clathrin-mediated endocytosis	0.00350895	0.0947418
												Defective AHCY causes Hypermethioninemia with S-adenosylhomocysteine hydrolase deficiency (HMAHCHD)	0.00760185	0.122515
												Membrane Trafficking	0.00776315	0.122515
												Negative regulation of TCF-dependent signaling by DVL-interacting proteins	0.0094936	0.122515
												Adenosine P1 receptors	0.0094936	0.122515
												Signaling by NTRK1 (TRKA)	0.0127688	0.122515
												Nef Mediated CD8 Down-regulation	0.015148	0.122515
												PCP/CE pathway	0.0152889	0.122515
												EPH-Ephrin signaling	0.0158758	0.122515
												Transport of gamma-carboxylated protein precursors from the endoplasmic reticulum to the Golgi apparatus	0.0170259	0.122515
												Vesicle-mediated transport	0.0184066	0.122515
												Nef Mediated CD4 Down-regulation	0.0189004	0.122515
												Removal of aminoterminal propeptides from gamma-carboxylated proteins	0.0189004	0.122515
												Signaling by NTRKs	0.020249	0.122515
												Nef mediated downregulation of MHC class I complex cell surface expression	0.0207714	0.122515

## Sheet: C8
Genes												Reactome pathway analysis
CSF1R	PDS5B	INPP5D	NISCH	KIAA0467	hCG_1998957	CDC2L6	PHF21A	CD93	MEF2C			name	pValue	fdr
ZFP36L1	ARHGAP26	PARP1	ATF7IP2	CALML4	MLL	EDNRB	SSH1	QSOX1	PID1			MECP2 regulates transcription factors	0.016123	0.139271
ADAM28	RP5-1000E10.4	RCHY1										PECAM1 interactions	0.0225024	0.139271
												POLB-Dependent Long Patch Base Excision Repair	0.024091	0.139271
												HDR through MMEJ (alt-NHEJ)	0.024091	0.139271
												TRAF3-dependent IRF activation pathway	0.0272609	0.139271
												Butyrate Response Factor 1 (BRF1) binds and destabilizes mRNA	0.0304209	0.139271
												Translesion Synthesis by POLH	0.0382781	0.139271
												Other interleukin signaling	0.0414038	0.139271
												ERK/MAPK targets	0.0414038	0.139271
												Neutrophil degranulation	0.041622	0.139271
												Downregulation of SMAD2/3:SMAD4 transcriptional activity	0.0429631	0.139271
												Interleukin receptor SHC signaling	0.0460743	0.139271
												Nuclear Events (kinase and transcription factor activation)	0.0460743	0.139271
												Resolution of AP sites via the multiple-nucleotide patch replacement pathway	0.050723	0.139271
												Myogenesis	0.050723	0.139271
												Immune System	0.0524224	0.139271
												MAPK targets/ Nuclear events mediated by MAP kinases	0.05535	0.139271
												Innate Immune System	0.0578454	0.139271
												Synthesis of IP3 and IP4 in the cytosol	0.0614858	0.139271

## Sheet: C9
Genes												Reactome pathway analysis
LPHN2	NFYC	PTCH1	HIST1H2AG	MAGEB2	PPCS	KCNN2	RIMS3	TSPYL5	CXCL6			name	pValue	fdr
HOXA9	ROBO1	TFAP2A	IGFBP3	LPHN3	PTPRK	ABCC6	SATB2	FAT	COL9A2			FGFR1c and Klotho ligand binding and activation	0.00133978	0.393513
NR2F2	PCDHA1	NAV3	XAGE1	LHX2	FEZ1	NPTX2	LOC390940	TNNT1	AGT			Role of ABL in ROBO-SLIT signaling	0.00269416	0.393513
HIST1H2BG	FOXD1	THSD7A	MEIS2	RFPL1S	TWIST1	C1orf176	ZMPSTE24	HOXA10	XK			Negative regulation of activity of TFAP2 (AP-2) family transcription factors	0.00324395	0.393513
PTPRG	PVRL3	PERP	VLDLR	FZD6	SCD5	PPIE	RECK	TDO2	ZNF643			FGFR1 ligand binding and activation	0.0112576	0.393513
CLEC11A	IL12RB2	PRR16	CAP1	RFXANK	LEPRE1	FUT8	C1orf50	HGD	TGFB1I1			Phospholipase C-mediated cascade: FGFR1	0.0122951	0.393513
YES1	HNRNPU	TRHDE	DLG5	CENTG2	FLJ35348	YBX1	ASXL2	S100A8	MED8			Activation of gene expression by SREBF (SREBP)	0.0163934	0.393513
ASS1	KCNG1	HS3ST3A1	MYO6	SERPINE2	TEAD1	PCM1	KL	DACH1	AZU1			PI-3K cascade:FGFR1	0.019342	0.393513
SH3GL3	SPOCK1	BEX1	SNAP25	DNAH3	SHOX2	ZNF177	MLF1	GSTA4	GGPS1			SHC-mediated cascade:FGFR1	0.0206476	0.393513
MATN2	LOC730051	ALX1	PLAG1	RET	FAM91A2	NCOA2	TMEM47	PDE4D	NR2F1			FRS-mediated FGFR1 signaling	0.021989	0.393513
												RUNX2 regulates osteoblast differentiation	0.0277005	0.393513
												Regulation of cholesterol biosynthesis by SREBP (SREBF)	0.0278981	0.393513
												Regulation of cortical dendrite branching	0.0297883	0.393513
												Defective ABCC6 causes pseudoxanthoma elasticum (PXE)	0.0297883	0.393513
												Negative regulation of FGFR1 signaling	0.0355753	0.393513
												TFAP2 (AP-2) family regulates transcription of other transcription factors	0.0370969	0.393513
												Downstream signaling of activated FGFR1	0.0389395	0.393513
												RUNX2 regulates bone development	0.0424199	0.393513
												PPARA activates gene expression	0.043576	0.393513
												TFAP2 (AP-2) family regulates transcription of cell cycle factors	0.044351	0.393513

## Sheet: C10
Genes												Reactome pathway analysis
ACAA2	TSPO	ALDH3A2	DHRS7	PPAP2B	ANXA2P2	MGST3	BCL2L1	PTPRM	EIF4A1			name	pValue	fdr
GOT2	TMEM53	GPX3	CTTN	LILRA2	GALE	EMG1	CCRL2	IDH3B	MTAP			Neutrophil degranulation	0.00191734	0.232247
DENND2D	TRMT1	PET112L	PEMT	FBP1	TMEM93	SOX13	PI4K2A	SLC12A7	NAGPA			Platelet sensitization by LDL	0.00544205	0.232247
CDS2	MAPK13	UPP1	FGR	MAGED1	C12orf5	LHFPL2	FLJ22662	FABP3	LGALS9			Synthesis of PIPs at the early endosome membrane	0.00964917	0.232247
TRPV2	PDXK	ATP5G3	TFRC	TIAM1	DIAPH1	GMDS	FKBP1A	ACAT2	SMYD2			Synthesis of PIPs at the Golgi membrane	0.0102506	0.232247
TMBIM1	PTPN6	LGALS3	EIF5	LOC100130369	ANXA2	ACP5	BSCL2	LONRF3	LITAF			Defective GALE can cause Epimerase-deficiency galactosemia (EDG)	0.0141011	0.232247
GNA11	DBI	AHCYL1	IGSF6	PHB	CSTB							Metabolism of lipids	0.0167651	0.232247
												TGFBR1 LBD Mutants in Cancer	0.0187578	0.232247
												Phospholipid metabolism	0.0190198	0.232247
												Interleukin-2 family signaling	0.0211334	0.232247
												The NLRP1 inflammasome	0.0233928	0.232247
												Metabolism	0.0236892	0.232247
												RUNX2 regulates genes involved in differentiation of myeloid cells	0.0280062	0.232247
												Loss of Function of TGFBR1 in Cancer	0.0325982	0.232247
												NRAGE signals death through JNK	0.0361891	0.232247
												Ribosomal scanning and start codon recognition	0.0372354	0.232247
												Gluconeogenesis	0.0415351	0.232247
												Signaling by TGF-beta Receptor Complex in Cancer	0.0417181	0.232247
												Nucleotide-binding domain, leucine rich repeat containing receptor (NLR) signaling pathways	0.042638	0.232247
												Innate Immune System	0.0458697	0.232247

[truncated: 4 more sheets: C11, C12, C13, C14]
